# Supplementary material for: Pillar[3]trianglamines: deeper cavity triangular macrocycles for selective hexene isomer separation
Source: Chem Sci. 2022 Mar 2;13(11):3244–8. doi: 10.1039/d2sc00207h (PMC8926253; doi:10.1039/d2sc00207h)
Supplement: SC-013-D2SC00207H-s002 [file SC-013-D2SC00207H-s002.cif]

# Electronic Supplementary Material (ESI) for Chemical Science.
# This journal is © The Royal Society of Chemistry 2022

####################################################################### 
# 
# This file contains crystal structure data downloaded from the 
# Cambridge Structural Database (CSD) hosted by the Cambridge 
# Crystallographic Data Centre (CCDC).
# 
# Full information about CCDC data access policies and citation 
# guidelines are available at http://www.ccdc.cam.ac.uk/access/V1 
# 
# Audit and citation data items may have been added by the CCDC. 
# Please retain this information to preserve the provenance of 
# this file and to allow appropriate attribution of the data. 
# 
#######################################################################

data_P-TA
_database_code_depnum_ccdc_archive 'CCDC 2115290'
loop_
_audit_author_name
_audit_author_address
yanjun.ding
;KAUST
Saudi Arabia
;
_audit_update_record             
;
2021-11-03 deposited with the CCDC.	2022-02-24 downloaded from the CCDC.
;
_audit_creation_date             2021-10-12
_audit_creation_method           
;
Olex2 1.5
(compiled 2021.08.20 svn.r13c46975 for OlexSys, GUI svn.r6405)
;
_shelx_SHELXL_version_number     2018/3
_chemical_name_common            ?
_chemical_name_systematic        ?
_chemical_formula_moiety         'C H2 Cl2, C63 H84 N6 O6'
_chemical_formula_sum            'C64 H86 Cl2 N6 O6'
_chemical_formula_weight         1106.28
_chemical_absolute_configuration rm
_chemical_melting_point          ?
loop_
_atom_type_symbol
_atom_type_description
_atom_type_scat_dispersion_real
_atom_type_scat_dispersion_imag
_atom_type_scat_source
C C 0.0033 0.0016 'International Tables Vol C Tables 4.2.6.8 and 6.1.1.4'
H H 0.0000 0.0000 'International Tables Vol C Tables 4.2.6.8 and 6.1.1.4'
Cl Cl 0.1484 0.1585 'International Tables Vol C Tables 4.2.6.8 and 6.1.1.4'
N N 0.0061 0.0033 'International Tables Vol C Tables 4.2.6.8 and 6.1.1.4'
O O 0.0106 0.0060 'International Tables Vol C Tables 4.2.6.8 and 6.1.1.4'

_shelx_space_group_comment       
;
The symmetry employed for this shelxl refinement is uniquely defined
by the following loop, which should always be used as a source of
symmetry information in preference to the above space-group names.
They are only intended as comments.
;
_space_group_crystal_system      trigonal
_space_group_IT_number           144
_space_group_name_H-M_alt        'P 31'
_space_group_name_Hall           'P 31'
loop_
_space_group_symop_operation_xyz
'x, y, z'
'-y, x-y, z+1/3'
'-x+y, -x, z+2/3'

_cell_length_a                   20.2894(6)
_cell_length_b                   20.2894(6)
_cell_length_c                   13.6577(5)
_cell_angle_alpha                90
_cell_angle_beta                 90
_cell_angle_gamma                120
_cell_volume                     4869.1(3)
_cell_formula_units_Z            3
_cell_measurement_reflns_used    9312
_cell_measurement_temperature    120.01
_cell_measurement_theta_max      27.09
_cell_measurement_theta_min      2.32
_shelx_estimated_absorpt_T_max   0.970
_shelx_estimated_absorpt_T_min   0.963
_exptl_absorpt_coefficient_mu    0.151
_exptl_absorpt_correction_T_max  0.7456
_exptl_absorpt_correction_T_min  0.6758
_exptl_absorpt_correction_type   multi-scan
_exptl_absorpt_process_details   
;
SADABS-2016/2 (Bruker,2016/2) was used for absorption correction.
wR2(int) was 0.1012 before and 0.0734 after correction.
The Ratio of minimum to maximum transmission is 0.9064.
The \l/2 correction factor is Not present.
;
_exptl_absorpt_special_details   ?
_exptl_crystal_colour            colourless
_exptl_crystal_colour_primary    colourless
_exptl_crystal_density_diffrn    1.132
_exptl_crystal_density_meas      ?
_exptl_crystal_density_method    ?
_exptl_crystal_description       block
_exptl_crystal_F_000             1782
_exptl_crystal_size_max          0.25
_exptl_crystal_size_mid          0.23
_exptl_crystal_size_min          0.2
_exptl_transmission_factor_max   ?
_exptl_transmission_factor_min   ?
_diffrn_reflns_av_R_equivalents  0.0667
_diffrn_reflns_av_unetI/netI     0.0533
_diffrn_reflns_Laue_measured_fraction_full 0.999
_diffrn_reflns_Laue_measured_fraction_max 0.999
_diffrn_reflns_limit_h_max       26
_diffrn_reflns_limit_h_min       -21
_diffrn_reflns_limit_k_max       26
_diffrn_reflns_limit_k_min       -26
_diffrn_reflns_limit_l_max       17
_diffrn_reflns_limit_l_min       -17
_diffrn_reflns_number            63281
_diffrn_reflns_point_group_measured_fraction_full 0.999
_diffrn_reflns_point_group_measured_fraction_max 0.998
_diffrn_reflns_theta_full        25.242
_diffrn_reflns_theta_max         27.502
_diffrn_reflns_theta_min         2.007
_diffrn_ambient_temperature      120.01
_diffrn_detector_area_resol_mean ?
_diffrn_measured_fraction_theta_full 0.999
_diffrn_measured_fraction_theta_max 0.999
_diffrn_measurement_device_type  'Bruker APEX-II CCD'
_diffrn_measurement_method       '\f and \w scans'
_diffrn_radiation_type           MoK\a
_diffrn_radiation_wavelength     0.71073
_diffrn_source                   ?
_diffrn_source_current           1.0
_diffrn_source_power             0.05
_diffrn_source_voltage           50.0
_diffrn_standards_number         0
_reflns_Friedel_coverage         0.999
_reflns_Friedel_fraction_full    0.999
_reflns_Friedel_fraction_max     0.998
_reflns_number_gt                11228
_reflns_number_total             14887
_reflns_special_details          
;
 Reflections were merged by SHELXL according to the crystal
 class for the calculation of statistics and refinement.
 
 _reflns_Friedel_fraction is defined as the number of unique
 Friedel pairs measured divided by the number that would be
 possible theoretically, ignoring centric projections and
 systematic absences. Completness statistics refer to single and
 composite reflections containing twin component 1 only.
;
_reflns_threshold_expression     'I > 2\s(I)'
_computing_cell_refinement       'SAINT V8.38A (Bruker, 2018)'
_computing_data_collection       ?
_computing_data_reduction        'SAINT V8.38A (Bruker, 2018)'
_computing_molecular_graphics    'Olex2 1.5 (Dolomanov et al., 2009)'
_computing_publication_material  'Olex2 1.5 (Dolomanov et al., 2009)'
_computing_structure_refinement  'SHELXL 2018/3 (Sheldrick, 2015)'
_computing_structure_solution    'SHELXT 2018/2 (Sheldrick, 2018)'
_refine_diff_density_max         0.923
_refine_diff_density_min         -0.516
_refine_diff_density_rms         0.068
_refine_ls_abs_structure_details 
;
 Flack x determined using 4366 quotients [(I+)-(I-)]/[(I+)+(I-)]
 (Parsons, Flack and Wagner, Acta Cryst. B69 (2013) 249-259).
;
_refine_ls_abs_structure_Flack   0.04(4)
_refine_ls_extinction_coef       .
_refine_ls_extinction_method     none
_refine_ls_goodness_of_fit_ref   1.052
_refine_ls_hydrogen_treatment    constr
_refine_ls_matrix_type           full
_refine_ls_number_parameters     731
_refine_ls_number_reflns         14887
_refine_ls_number_restraints     117
_refine_ls_R_factor_all          0.1001
_refine_ls_R_factor_gt           0.0699
_refine_ls_restrained_S_all      1.062
_refine_ls_shift/su_max          0.000
_refine_ls_shift/su_mean         0.000
_refine_ls_structure_factor_coef Fsqd
_refine_ls_weighting_details     
'w=1/[\s^2^(Fo^2^)+(0.1295P)^2^+0.5763P] where P=(Fo^2^+2Fc^2^)/3'
_refine_ls_weighting_scheme      calc
_refine_ls_wR_factor_gt          0.1820
_refine_ls_wR_factor_ref         0.2123
_refine_special_details          
;
 Refined as a 2-component twin.
;
_olex2_refinement_description    
;
1. Twinned data refinement
 Scales: 0.9658(12)
 0.0342(12)
2. Fixed Uiso
 At 1.2 times of:
  All C(H) groups, All C(H,H) groups
3. Restrained distances
 Cl1-C63
 1.78 with sigma of 0.02
 Cl4-C63
 1.77 with sigma of 0.02
 Cl1-C63 = Cl4-C63
 1.771 with sigma of 0.01
 Cl2-Cl3
 2.916 with sigma of 0.03
 Cl1-Cl4
 2.916 with sigma of 0.03
 Cl2-C2
 1.78 with sigma of 0.02
 Cl3-C2
 1.77 with sigma of 0.02
 Cl2-C2 = Cl3-C2
 1.771 with sigma of 0.01
 Cl1-Cl4
 2.92 with sigma of 0.04
 Cl2-Cl3
 2.92 with sigma of 0.04
4. Uiso/Uaniso restraints and constraints
Cl1 \\sim Cl4 \\sim C63: within 2A with sigma of 0.04 and sigma for terminal
atoms of 0.08 within 2A
Cl2 \\sim Cl3 \\sim C2: within 2A with sigma of 0.04 and sigma for terminal
atoms of 0.08 within 2A
Cl1 \\sim Cl4 \\sim C63 \\sim Cl2 \\sim Cl3 \\sim C2 \\sim C61: within 3.8A
with sigma of 0.01 and sigma for terminal atoms of 0.02 within 3.8A
5. Rigid body (RIGU) restrains
 Cl1, Cl4, C63
 with sigma for 1-2 distances of 0.004 and sigma for 1-3 distances of 0.004
 Cl2, Cl3, C2
 with sigma for 1-2 distances of 0.004 and sigma for 1-3 distances of 0.004
6. Others
 Fixed Sof: Cl1(0.75) Cl4(0.75) C63(0.75) H63A(0.75) H63B(0.75) Cl2(0.25)
 Cl3(0.25) C2(0.25) H2A(0.25) H2B(0.25)
7.a Ternary CH refined with riding coordinates:
 C1(H1), C8(H8), C18(H18), C26(H26), C28(H28), C54(H54)
7.b Secondary CH2 refined with riding coordinates:
 C63(H63A,H63B), C2(H2A,H2B), C3(H3A,H3B), C5(H5A,H5B), C9(H9A,H9B), C10(H10A,
 H10B), C11(H11A,H11B), C13(H13A,H13B), C17(H17A,H17B), C19(H19A,H19B),
 C21(H21A,H21B), C27(H27A,H27B), C32(H32A,H32B), C33(H33A,H33B), C34(H34A,H34B),
  C35(H35A,H35B), C37(H37A,H37B), C39(H39A,H39B), C41(H41A,H41B), C43(H43A,
 H43B), C44(H44A,H44B), C46(H46A,H46B), C47(H47A,H47B), C49(H49A,H49B),
 C52(H52A,H52B), C55(H55A,H55B), C58(H58A,H58B), C60(H60A,H60B), C65(H65A,H65B)
7.c Aromatic/amide H refined with riding coordinates:
 C4(H4), C6(H6), C7(H7), C15(H15), C22(H22), C23(H23), C24(H24), C25(H25),
 C29(H29), C42(H42), C45(H45), C48(H48)
7.d X=CH2 refined with riding coordinates:
 C31(H31A,H31B), C51(H51A,H51B), C53(H53A,H53B), C57(H57A,H57B), C59(H59A,
 H59B), C61(H61A,H61B)
;
_atom_sites_solution_hydrogens   geom
_atom_sites_solution_primary     dual
_atom_sites_solution_secondary   ?
loop_
_atom_site_label
_atom_site_type_symbol
_atom_site_fract_x
_atom_site_fract_y
_atom_site_fract_z
_atom_site_U_iso_or_equiv
_atom_site_adp_type
_atom_site_occupancy
_atom_site_site_symmetry_order
_atom_site_calc_flag
_atom_site_refinement_flags_posn
_atom_site_refinement_flags_adp
_atom_site_refinement_flags_occupancy
_atom_site_disorder_assembly
_atom_site_disorder_group
Cl1 Cl 0.7243(3) 0.7372(3) 0.7176(4) 0.1199(14) Uani 0.75 1 d D U P A 1
Cl4 Cl 0.61156(17) 0.61561(17) 0.5945(4) 0.1034(13) Uani 0.75 1 d D U P A 1
C63 C 0.6645(7) 0.7144(5) 0.6111(11) 0.091(4) Uani 0.75 1 d D U P A 1
H63A H 0.629605 0.734800 0.619003 0.109 Uiso 0.75 1 calc R U P A 1
H63B H 0.696464 0.738391 0.552579 0.109 Uiso 0.75 1 calc R U P A 1
Cl2 Cl 0.6943(9) 0.6991(9) 0.5958(13) 0.152(6) Uani 0.25 1 d D U P B 2
Cl3 Cl 0.6540(9) 0.5869(8) 0.7267(13) 0.139(4) Uani 0.25 1 d D U P B 2
C2 C 0.627(2) 0.655(2) 0.694(3) 0.139(8) Uani 0.25 1 d D U P B 2
H2A H 0.634930 0.690894 0.747439 0.167 Uiso 0.25 1 calc R U P B 2
H2B H 0.573533 0.630747 0.670378 0.167 Uiso 0.25 1 calc R U P B 2
O1 O 0.70637(18) 0.9122(2) 0.6920(2) 0.0337(8) Uani 1 1 d . . . . .
O2 O 0.4108(2) 0.4502(2) 0.6829(3) 0.0388(9) Uani 1 1 d . . . . .
O3 O 0.8519(2) 0.62745(19) 0.6710(2) 0.0334(8) Uani 1 1 d . . . . .
O4 O 0.4970(2) 0.4726(2) 0.2950(2) 0.0308(7) Uani 1 1 d . . . . .
O5 O 0.62596(19) 0.8285(2) 0.3053(2) 0.0369(9) Uani 1 1 d . . . . .
O6 O 0.8572(2) 0.69896(19) 0.2797(2) 0.0313(8) Uani 1 1 d . . . . .
N1 N 0.8732(2) 0.9407(2) 0.4940(3) 0.0213(7) Uani 1 1 d . . . . .
N2 N 0.3920(2) 0.6050(2) 0.5064(3) 0.0241(8) Uani 1 1 d . . . . .
N3 N 0.4560(2) 0.7400(2) 0.5070(3) 0.0232(8) Uani 1 1 d . . . . .
N4 N 0.9393(2) 0.8725(2) 0.4832(3) 0.0216(7) Uani 1 1 d . . . . .
N5 N 0.7171(2) 0.4544(2) 0.4770(3) 0.0259(8) Uani 1 1 d . . . . .
N6 N 0.5831(2) 0.3815(2) 0.4765(3) 0.0226(8) Uani 1 1 d . . . . .
C1 C 0.9901(2) 0.9526(2) 0.4595(3) 0.0191(8) Uani 1 1 d . . . . .
H1 H 0.987283 0.960370 0.387699 0.023 Uiso 1 1 calc R U . . .
C3 C 0.6479(3) 0.4600(3) 0.4739(5) 0.0422(14) Uani 1 1 d . . . . .
H3A H 0.646508 0.486027 0.413290 0.051 Uiso 1 1 calc R U . . .
H3B H 0.646032 0.489224 0.530918 0.051 Uiso 1 1 calc R U . . .
C4 C 0.4437(3) 0.5096(3) 0.4303(3) 0.0250(9) Uani 1 1 d . . . . .
H4 H 0.436971 0.543541 0.389057 0.030 Uiso 1 1 calc R U . . .
C5 C 0.4677(3) 0.6739(3) 0.5154(4) 0.0350(12) Uani 1 1 d . . . . .
H5A H 0.501855 0.675214 0.462815 0.042 Uiso 1 1 calc R U . . .
H5B H 0.490807 0.674531 0.579451 0.042 Uiso 1 1 calc R U . . .
C6 C 0.8133(3) 0.6046(3) 0.4112(3) 0.0274(9) Uani 1 1 d . . . . .
H6 H 0.785483 0.564341 0.366261 0.033 Uiso 1 1 calc R U . . .
C7 C 0.6886(4) 0.9311(5) 0.8587(5) 0.060(2) Uani 1 1 d . . . . .
H7 H 0.726234 0.983554 0.858831 0.072 Uiso 1 1 calc R U . . .
C8 C 0.6162(2) 0.3348(2) 0.4479(3) 0.0221(9) Uani 1 1 d . . . . .
H8 H 0.624766 0.338644 0.375527 0.027 Uiso 1 1 calc R U . . .
C9 C 0.2571(3) 0.5826(3) 0.4950(4) 0.0276(10) Uani 1 1 d . . . . .
H9A H 0.233288 0.532030 0.526914 0.033 Uiso 1 1 calc R U . . .
H9B H 0.256475 0.575192 0.423276 0.033 Uiso 1 1 calc R U . . .
C10 C 1.0730(2) 0.9865(3) 0.4891(3) 0.0246(9) Uani 1 1 d . . . . .
H10A H 1.096760 0.961717 0.452154 0.030 Uiso 1 1 calc R U . . .
H10B H 1.076816 0.978399 0.559905 0.030 Uiso 1 1 calc R U . . .
C11 C 0.6209(3) 0.2153(3) 0.4480(4) 0.0344(11) Uani 1 1 d . . . . .
H11A H 0.596445 0.162524 0.473355 0.041 Uiso 1 1 calc R U . . .
H11B H 0.622011 0.212706 0.375715 0.041 Uiso 1 1 calc R U . . .
C12 C 0.4221(3) 0.5025(3) 0.5275(3) 0.0251(9) Uani 1 1 d . . . . .
C13 C 0.6490(3) 0.8963(4) 0.7636(4) 0.0438(14) Uani 1 1 d . . . . .
H13A H 0.615673 0.840618 0.771269 0.053 Uiso 1 1 calc R U . . .
H13B H 0.617275 0.918319 0.743249 0.053 Uiso 1 1 calc R U . . .
C14 C 0.7411(2) 0.9072(3) 0.5295(3) 0.0234(9) Uani 1 1 d . . . . .
C15 C 0.7032(4) 0.7721(5) 0.2565(6) 0.068(2) Uani 1 1 d . . . . .
H15 H 0.743719 0.775876 0.217514 0.082 Uiso 1 1 calc R U . . .
C16 C 0.4755(2) 0.4676(3) 0.3915(3) 0.0246(9) Uani 1 1 d . . . . .
C17 C 0.5212(3) 0.3728(3) 0.4132(4) 0.0293(10) Uani 1 1 d . . . . .
H17A H 0.481591 0.318414 0.409442 0.035 Uiso 1 1 calc R U . . .
H17B H 0.540935 0.390343 0.346237 0.035 Uiso 1 1 calc R U . . .
C18 C 0.9541(2) 0.9913(2) 0.5150(3) 0.0198(8) Uani 1 1 d . . . . .
H18 H 0.963114 0.989703 0.586670 0.024 Uiso 1 1 calc R U . . .
C19 C 0.4823(3) 0.5208(3) 0.2331(4) 0.0354(11) Uani 1 1 d . . . . .
H19A H 0.513135 0.574424 0.254514 0.042 Uiso 1 1 calc R U . . .
H19B H 0.427863 0.505906 0.236801 0.042 Uiso 1 1 calc R U . . .
C20 C 0.6479(3) 0.8504(3) 0.4012(3) 0.0259(9) Uani 1 1 d . . . . .
C21 C 1.1139(3) 1.0723(3) 0.4660(4) 0.0300(10) Uani 1 1 d . . . . .
H21A H 1.166013 1.096457 0.493478 0.036 Uiso 1 1 calc R U . . .
H21B H 1.118645 1.079043 0.394030 0.036 Uiso 1 1 calc R U . . .
C22 C 0.7227(2) 0.8871(3) 0.4328(3) 0.0248(9) Uani 1 1 d . . . . .
H22 H 0.762141 0.898738 0.386814 0.030 Uiso 1 1 calc R U . . .
C23 C 0.8250(4) 0.6716(3) 0.1122(4) 0.0426(13) Uani 1 1 d . . . . .
H23 H 0.875363 0.698527 0.087159 0.051 Uiso 1 1 calc R U . . .
C24 C 0.6071(2) 0.8521(3) 0.5663(3) 0.0264(9) Uani 1 1 d . . . . .
H24 H 0.567588 0.839438 0.612550 0.032 Uiso 1 1 calc R U . . .
C25 C 0.5026(4) 0.5125(4) 0.1309(4) 0.0483(15) Uani 1 1 d . . . . .
H25 H 0.483079 0.462557 0.105430 0.058 Uiso 1 1 calc R U . . .
C26 C 0.6913(3) 0.3748(2) 0.4994(3) 0.0231(9) Uani 1 1 d . . . . .
H26 H 0.683033 0.366369 0.571523 0.028 Uiso 1 1 calc R U . . .
C27 C 0.4094(5) 0.3924(4) 0.7446(4) 0.0571(19) Uani 1 1 d . . . . .
H27A H 0.461828 0.404509 0.761233 0.069 Uiso 1 1 calc R U . . .
H27B H 0.383110 0.342260 0.711500 0.069 Uiso 1 1 calc R U . . .
C28 C 0.3383(2) 0.6314(2) 0.5306(3) 0.0234(9) Uani 1 1 d . . . . .
H28 H 0.338167 0.638425 0.603065 0.028 Uiso 1 1 calc R U . . .
C29 C 0.3661(5) 0.3915(4) 0.8370(5) 0.064(2) Uani 1 1 d . . . . .
H29 H 0.319387 0.390807 0.827825 0.077 Uiso 1 1 calc R U . . .
C30 C 0.8540(3) 0.6796(3) 0.3774(3) 0.0251(9) Uani 1 1 d . . . . .
C31 C 0.6744(5) 0.8940(7) 0.9404(5) 0.095(4) Uani 1 1 d . . . . .
H31A H 0.637019 0.841535 0.942627 0.114 Uiso 1 1 calc R U . . .
H31B H 0.701347 0.919305 0.998084 0.114 Uiso 1 1 calc R U . . .
C32 C 0.2133(3) 0.6232(3) 0.5208(4) 0.0322(10) Uani 1 1 d . . . . .
H32A H 0.207348 0.622591 0.592755 0.039 Uiso 1 1 calc R U . . .
H32B H 0.161805 0.594779 0.491656 0.039 Uiso 1 1 calc R U . . .
C33 C 0.7029(3) 0.2592(3) 0.4861(4) 0.0352(11) Uani 1 1 d . . . . .
H33A H 0.732449 0.237727 0.456032 0.042 Uiso 1 1 calc R U . . .
H33B H 0.702507 0.251840 0.557779 0.042 Uiso 1 1 calc R U . . .
C34 C 1.0736(3) 1.1136(3) 0.5063(4) 0.0305(10) Uani 1 1 d . . . . .
H34A H 1.080274 1.118165 0.578259 0.037 Uiso 1 1 calc R U . . .
H34B H 1.098317 1.165655 0.478778 0.037 Uiso 1 1 calc R U . . .
C35 C 0.7723(3) 0.5074(3) 0.5464(4) 0.0329(11) Uani 1 1 d . . . . .
H35A H 0.810171 0.491631 0.560773 0.039 Uiso 1 1 calc R U . . .
H35B H 0.745858 0.505173 0.608323 0.039 Uiso 1 1 calc R U . . .
C36 C 0.8133(3) 0.5885(3) 0.5096(3) 0.0266(9) Uani 1 1 d . . . . .
C37 C 0.8131(3) 0.6381(3) 0.2129(4) 0.0355(11) Uani 1 1 d . . . . .
H37A H 0.758528 0.612830 0.230649 0.043 Uiso 1 1 calc R U . . .
H37B H 0.829705 0.599820 0.215175 0.043 Uiso 1 1 calc R U . . .
C38 C 0.4338(3) 0.4531(3) 0.5875(3) 0.0293(10) Uani 1 1 d . . . . .
C39 C 0.5071(2) 0.7949(3) 0.4355(3) 0.0283(10) Uani 1 1 d . . . . .
H39A H 0.492484 0.834101 0.424678 0.034 Uiso 1 1 calc R U . . .
H39B H 0.501920 0.768651 0.372472 0.034 Uiso 1 1 calc R U . . .
C40 C 0.6828(3) 0.8897(3) 0.5971(3) 0.0255(9) Uani 1 1 d . . . . .
C41 C 0.7432(3) 0.3451(3) 0.4643(4) 0.0291(10) Uani 1 1 d . . . . .
H41A H 0.792597 0.371675 0.498902 0.035 Uiso 1 1 calc R U . . .
H41B H 0.752731 0.354129 0.393106 0.035 Uiso 1 1 calc R U . . .
C42 C 0.4655(3) 0.4121(3) 0.5501(4) 0.0308(10) Uani 1 1 d . . . . .
H42 H 0.473234 0.379111 0.591785 0.037 Uiso 1 1 calc R U . . .
C43 C 0.8637(3) 0.8637(3) 0.4991(4) 0.0308(10) Uani 1 1 d . . . . .
H43A H 0.843570 0.840557 0.563931 0.037 Uiso 1 1 calc R U . . .
H43B H 0.827797 0.830529 0.448007 0.037 Uiso 1 1 calc R U . . .
C44 C 0.8236(2) 0.9499(3) 0.5621(3) 0.0264(9) Uani 1 1 d . . . . .
H44A H 0.840375 1.004652 0.568355 0.032 Uiso 1 1 calc R U . . .
H44B H 0.827826 0.931077 0.627328 0.032 Uiso 1 1 calc R U . . .
C45 C 0.8850(4) 0.6493(3) 0.8371(4) 0.0404(12) Uani 1 1 d . . . . .
H45 H 0.836007 0.628946 0.865918 0.049 Uiso 1 1 calc R U . . .
C46 C 0.3376(3) 0.7530(3) 0.5129(4) 0.0278(10) Uani 1 1 d . . . . .
H46A H 0.361914 0.803128 0.479945 0.033 Uiso 1 1 calc R U . . .
H46B H 0.342713 0.761430 0.584544 0.033 Uiso 1 1 calc R U . . .
C47 C 0.2526(3) 0.7066(3) 0.4844(4) 0.0315(11) Uani 1 1 d . . . . .
H47A H 0.248166 0.706721 0.412264 0.038 Uiso 1 1 calc R U . . .
H47B H 0.225723 0.731688 0.512210 0.038 Uiso 1 1 calc R U . . .
C48 C 0.8938(3) 0.7228(3) 0.5416(3) 0.0279(9) Uani 1 1 d . . . . .
H48 H 0.921061 0.763256 0.586591 0.034 Uiso 1 1 calc R U . . .
C49 C 0.8975(3) 0.6861(3) 0.7396(4) 0.0360(12) Uani 1 1 d . . . . .
H49A H 0.882179 0.725421 0.740703 0.043 Uiso 1 1 calc R U . . .
H49B H 0.951920 0.710712 0.721221 0.043 Uiso 1 1 calc R U . . .
C50 C 0.4862(3) 0.4184(3) 0.4519(3) 0.0256(9) Uani 1 1 d . . . . .
C51 C 0.5456(5) 0.5698(5) 0.0746(6) 0.069(2) Uani 1 1 d . . . . .
H51A H 0.565919 0.620359 0.098181 0.083 Uiso 1 1 calc R U . . .
H51B H 0.556742 0.561171 0.009883 0.083 Uiso 1 1 calc R U . . .
C52 C 0.9378(3) 0.8211(3) 0.4083(3) 0.0308(10) Uani 1 1 d . . . . .
H52A H 0.990627 0.834666 0.391638 0.037 Uiso 1 1 calc R U . . .
H52B H 0.913611 0.826788 0.348421 0.037 Uiso 1 1 calc R U . . .
C53 C 0.9367(4) 0.6432(3) 0.8854(5) 0.0532(17) Uani 1 1 d . . . . .
H53A H 0.986253 0.663011 0.858619 0.064 Uiso 1 1 calc R U . . .
H53B H 0.925024 0.618989 0.947573 0.064 Uiso 1 1 calc R U . . .
C54 C 0.3760(2) 0.7084(2) 0.4814(3) 0.0217(9) Uani 1 1 d . . . . .
H54 H 0.370374 0.700685 0.408856 0.026 Uiso 1 1 calc R U . . .
C55 C 0.6818(4) 0.8336(5) 0.2395(4) 0.0561(18) Uani 1 1 d . . . . .
H55A H 0.727976 0.884287 0.246213 0.067 Uiso 1 1 calc R U . . .
H55B H 0.662690 0.829158 0.171721 0.067 Uiso 1 1 calc R U . . .
C56 C 0.8539(3) 0.6483(3) 0.5758(3) 0.0273(10) Uani 1 1 d . . . . .
C57 C 0.3861(5) 0.3915(4) 0.9209(5) 0.066(2) Uani 1 1 d . . . . .
H57A H 0.432503 0.392198 0.933601 0.079 Uiso 1 1 calc R U . . .
H57B H 0.355428 0.390951 0.973766 0.079 Uiso 1 1 calc R U . . .
C58 C 0.3841(3) 0.5439(3) 0.5690(3) 0.0282(10) Uani 1 1 d . . . . .
H58A H 0.329345 0.507160 0.578763 0.034 Uiso 1 1 calc R U . . .
H58B H 0.406568 0.565076 0.633790 0.034 Uiso 1 1 calc R U . . .
C59 C 0.7692(6) 0.6657(5) 0.0567(5) 0.069(2) Uani 1 1 d . . . . .
H59A H 0.718239 0.639061 0.079975 0.083 Uiso 1 1 calc R U . . .
H59B H 0.779854 0.688018 -0.006652 0.083 Uiso 1 1 calc R U . . .
C60 C 0.5722(3) 0.2510(2) 0.4777(4) 0.0286(10) Uani 1 1 d . . . . .
H60A H 0.522346 0.224735 0.443940 0.034 Uiso 1 1 calc R U . . .
H60B H 0.563115 0.246357 0.549264 0.034 Uiso 1 1 calc R U . . .
C61 C 0.6721(5) 0.7134(5) 0.3196(7) 0.077(2) Uani 1 1 d . . . . .
H61A H 0.631340 0.706387 0.360779 0.092 Uiso 1 1 calc R U . . .
H61B H 0.690861 0.678930 0.323020 0.092 Uiso 1 1 calc R U . . .
C62 C 0.8943(3) 0.7390(2) 0.4425(3) 0.0247(9) Uani 1 1 d . . . . .
C64 C 0.5892(2) 0.8331(3) 0.4684(3) 0.0252(9) Uani 1 1 d . . . . .
C65 C 0.9885(3) 1.0735(2) 0.4829(3) 0.0248(9) Uani 1 1 d . . . . .
H65A H 0.964127 1.098267 0.518249 0.030 Uiso 1 1 calc R U . . .
H65B H 0.980680 1.076113 0.411739 0.030 Uiso 1 1 calc R U . . .

loop_
_atom_site_aniso_label
_atom_site_aniso_U_11
_atom_site_aniso_U_22
_atom_site_aniso_U_33
_atom_site_aniso_U_23
_atom_site_aniso_U_13
_atom_site_aniso_U_12
Cl1 0.099(3) 0.100(3) 0.122(3) 0.001(2) -0.001(2) 0.021(2)
Cl4 0.0555(15) 0.0505(15) 0.195(4) -0.0141(19) -0.0046(19) 0.0198(12)
C63 0.061(6) 0.050(5) 0.170(10) 0.002(6) -0.001(7) 0.035(5)
Cl2 0.106(9) 0.102(8) 0.145(9) -0.012(7) 0.004(8) -0.025(7)
Cl3 0.137(9) 0.102(7) 0.187(10) -0.008(7) -0.011(8) 0.066(7)
C2 0.107(11) 0.086(10) 0.169(12) -0.002(10) -0.016(11) 0.007(10)
O1 0.0215(16) 0.058(2) 0.0246(17) -0.0060(15) -0.0019(13) 0.0218(16)
O2 0.067(3) 0.042(2) 0.0264(18) 0.0049(15) 0.0106(17) 0.042(2)
O3 0.0393(19) 0.0234(16) 0.0257(17) 0.0037(13) -0.0038(14) 0.0068(15)
O4 0.0375(18) 0.0421(19) 0.0220(16) 0.0011(14) 0.0029(13) 0.0268(16)
O5 0.0264(17) 0.055(2) 0.0247(18) -0.0082(16) -0.0073(13) 0.0169(17)
O6 0.0410(19) 0.0226(16) 0.0225(17) 0.0006(12) 0.0044(14) 0.0101(14)
N1 0.0156(16) 0.0210(17) 0.0235(18) -0.0026(14) -0.0018(13) 0.0064(14)
N2 0.0188(17) 0.0220(18) 0.033(2) 0.0027(15) 0.0029(14) 0.0114(15)
N3 0.0173(17) 0.0203(17) 0.032(2) 0.0014(15) -0.0011(14) 0.0093(14)
N4 0.0220(17) 0.0199(17) 0.0215(18) -0.0008(13) 0.0027(14) 0.0093(15)
N5 0.028(2) 0.0170(17) 0.030(2) 0.0000(14) -0.0004(15) 0.0086(15)
N6 0.0232(18) 0.0196(17) 0.0257(19) 0.0001(14) 0.0008(14) 0.0112(15)
C1 0.019(2) 0.0159(18) 0.020(2) 0.0019(14) 0.0000(15) 0.0068(16)
C3 0.029(3) 0.019(2) 0.077(4) -0.005(2) 0.001(3) 0.011(2)
C4 0.025(2) 0.025(2) 0.026(2) 0.0014(17) 0.0027(17) 0.0141(18)
C5 0.021(2) 0.021(2) 0.063(4) 0.003(2) -0.003(2) 0.0114(19)
C6 0.027(2) 0.022(2) 0.028(2) 0.0008(17) 0.0016(18) 0.0081(18)
C7 0.032(3) 0.114(6) 0.037(3) -0.011(4) -0.002(2) 0.038(4)
C8 0.024(2) 0.0169(19) 0.026(2) 0.0017(16) 0.0048(16) 0.0105(17)
C9 0.021(2) 0.025(2) 0.033(3) -0.0035(18) -0.0017(18) 0.0087(18)
C10 0.018(2) 0.029(2) 0.024(2) 0.0042(17) -0.0011(16) 0.0100(18)
C11 0.041(3) 0.020(2) 0.046(3) 0.001(2) 0.010(2) 0.018(2)
C12 0.024(2) 0.023(2) 0.030(2) -0.0011(17) 0.0013(17) 0.0128(18)
C13 0.027(3) 0.079(4) 0.029(3) -0.003(3) 0.000(2) 0.030(3)
C14 0.020(2) 0.024(2) 0.027(2) -0.0001(17) -0.0022(16) 0.0117(17)
C15 0.053(4) 0.081(5) 0.066(5) -0.027(4) 0.000(3) 0.031(4)
C16 0.024(2) 0.026(2) 0.025(2) -0.0021(17) -0.0013(17) 0.0128(18)
C17 0.034(2) 0.034(2) 0.028(2) -0.0092(19) -0.0031(19) 0.024(2)
C18 0.0171(19) 0.0186(19) 0.020(2) -0.0010(15) -0.0018(15) 0.0060(16)
C19 0.043(3) 0.047(3) 0.028(3) 0.005(2) 0.003(2) 0.031(3)
C20 0.023(2) 0.029(2) 0.025(2) -0.0002(17) -0.0041(17) 0.0122(18)
C21 0.018(2) 0.030(2) 0.030(2) 0.0066(19) -0.0020(17) 0.0040(19)
C22 0.022(2) 0.027(2) 0.024(2) -0.0019(17) -0.0032(16) 0.0108(18)
C23 0.063(4) 0.035(3) 0.028(3) -0.003(2) 0.001(2) 0.023(3)
C24 0.019(2) 0.031(2) 0.030(2) 0.0012(18) 0.0004(17) 0.0130(19)
C25 0.065(4) 0.071(4) 0.026(3) 0.009(3) 0.008(3) 0.047(4)
C26 0.026(2) 0.021(2) 0.026(2) 0.0004(16) 0.0015(17) 0.0141(18)
C27 0.114(6) 0.060(4) 0.031(3) 0.011(3) 0.016(3) 0.069(4)
C28 0.020(2) 0.025(2) 0.028(2) -0.0026(17) 0.0003(16) 0.0127(18)
C29 0.110(6) 0.061(4) 0.044(4) 0.012(3) 0.019(4) 0.060(5)
C30 0.028(2) 0.023(2) 0.023(2) 0.0022(16) 0.0045(17) 0.0123(18)
C31 0.055(4) 0.188(11) 0.033(4) 0.003(5) -0.002(3) 0.054(6)
C32 0.020(2) 0.040(3) 0.034(3) -0.007(2) -0.0016(18) 0.014(2)
C33 0.047(3) 0.036(3) 0.038(3) 0.005(2) 0.009(2) 0.031(2)
C34 0.029(2) 0.020(2) 0.030(2) 0.0022(18) -0.0047(19) 0.0035(19)
C35 0.036(3) 0.021(2) 0.028(2) 0.0002(18) -0.0018(19) 0.003(2)
C36 0.025(2) 0.023(2) 0.028(2) 0.0012(17) 0.0001(17) 0.0094(18)
C37 0.045(3) 0.029(2) 0.027(3) -0.0041(19) 0.001(2) 0.014(2)
C38 0.041(3) 0.030(2) 0.023(2) -0.0006(18) 0.0037(19) 0.022(2)
C39 0.018(2) 0.031(2) 0.028(2) 0.0025(19) -0.0058(17) 0.0071(19)
C40 0.023(2) 0.031(2) 0.023(2) -0.0024(17) -0.0034(17) 0.0133(19)
C41 0.028(2) 0.029(2) 0.032(3) -0.0002(19) 0.0021(18) 0.016(2)
C42 0.043(3) 0.030(2) 0.028(2) -0.0012(18) 0.001(2) 0.025(2)
C43 0.020(2) 0.021(2) 0.048(3) 0.0020(19) 0.003(2) 0.0084(18)
C44 0.021(2) 0.032(2) 0.025(2) -0.0058(18) -0.0053(16) 0.0123(19)
C45 0.050(3) 0.029(3) 0.029(3) 0.003(2) -0.001(2) 0.009(2)
C46 0.028(2) 0.028(2) 0.034(3) -0.0092(18) -0.0065(18) 0.019(2)
C47 0.025(2) 0.038(3) 0.038(3) -0.007(2) -0.0065(19) 0.021(2)
C48 0.031(2) 0.022(2) 0.025(2) 0.0013(17) 0.0020(18) 0.0097(19)
C49 0.045(3) 0.022(2) 0.027(3) 0.0019(18) -0.004(2) 0.007(2)
C50 0.029(2) 0.026(2) 0.025(2) -0.0055(17) -0.0008(17) 0.0163(19)
C51 0.084(6) 0.094(6) 0.049(4) 0.017(4) 0.023(4) 0.058(5)
C52 0.042(3) 0.020(2) 0.026(2) 0.0031(17) 0.009(2) 0.013(2)
C53 0.052(4) 0.033(3) 0.055(4) 0.011(3) -0.018(3) 0.007(3)
C54 0.0171(19) 0.022(2) 0.027(2) -0.0006(16) -0.0015(16) 0.0108(17)
C55 0.039(3) 0.092(5) 0.033(3) -0.018(3) -0.006(2) 0.030(3)
C56 0.029(2) 0.024(2) 0.024(2) 0.0046(17) 0.0030(17) 0.0098(19)
C57 0.110(6) 0.077(5) 0.042(4) 0.009(3) 0.018(4) 0.068(5)
C58 0.035(2) 0.029(2) 0.029(2) 0.0036(18) 0.0062(19) 0.022(2)
C59 0.106(6) 0.079(5) 0.036(3) -0.001(3) -0.010(4) 0.057(5)
C60 0.030(2) 0.017(2) 0.039(3) 0.0029(18) 0.009(2) 0.0115(18)
C61 0.075(5) 0.074(5) 0.078(6) -0.030(5) 0.003(4) 0.036(5)
C62 0.029(2) 0.017(2) 0.027(2) 0.0013(16) 0.0058(17) 0.0102(17)
C64 0.020(2) 0.023(2) 0.030(2) -0.0018(17) -0.0055(17) 0.0091(17)
C65 0.027(2) 0.019(2) 0.026(2) -0.0003(16) -0.0021(17) 0.0097(18)

_geom_special_details            
;
 All esds (except the esd in the dihedral angle between two l.s. planes)
 are estimated using the full covariance matrix.  The cell esds are taken
 into account individually in the estimation of esds in distances, angles
 and torsion angles; correlations between esds in cell parameters are only
 used when they are defined by crystal symmetry.  An approximate (isotropic)
 treatment of cell esds is used for estimating esds involving l.s. planes.
;
loop_
_geom_bond_atom_site_label_1
_geom_bond_atom_site_label_2
_geom_bond_distance
_geom_bond_site_symmetry_2
_geom_bond_publ_flag
Cl1 C63 1.800(11) . ?
Cl4 C63 1.751(10) . ?
C63 H63A 0.9900 . ?
C63 H63B 0.9900 . ?
Cl2 C2 1.798(13) . ?
Cl3 C2 1.783(13) . ?
C2 H2A 0.9900 . ?
C2 H2B 0.9900 . ?
O1 C13 1.429(6) . ?
O1 C40 1.378(5) . ?
O2 C27 1.434(6) . ?
O2 C38 1.376(6) . ?
O3 C49 1.432(6) . ?
O3 C56 1.362(5) . ?
O4 C16 1.376(5) . ?
O4 C19 1.432(6) . ?
O5 C20 1.384(6) . ?
O5 C55 1.409(7) . ?
O6 C30 1.382(5) . ?
O6 C37 1.433(6) . ?
N1 C18 1.464(5) . ?
N1 C43 1.477(6) . ?
N1 C44 1.449(6) . ?
N2 C5 1.476(6) . ?
N2 C28 1.471(5) . ?
N2 C58 1.448(6) . ?
N3 C5 1.479(6) . ?
N3 C39 1.454(6) . ?
N3 C54 1.458(5) . ?
N4 C1 1.461(5) . ?
N4 C43 1.468(6) . ?
N4 C52 1.451(6) . ?
N5 C3 1.466(6) . ?
N5 C26 1.459(5) . ?
N5 C35 1.451(6) . ?
N6 C3 1.474(6) . ?
N6 C8 1.461(5) . ?
N6 C17 1.462(6) . ?
C1 H1 1.0000 . ?
C1 C10 1.519(6) . ?
C1 C18 1.516(5) . ?
C3 H3A 0.9900 . ?
C3 H3B 0.9900 . ?
C4 H4 0.9500 . ?
C4 C12 1.383(7) . ?
C4 C16 1.405(6) . ?
C5 H5A 0.9900 . ?
C5 H5B 0.9900 . ?
C6 H6 0.9500 . ?
C6 C30 1.398(6) . ?
C6 C36 1.382(7) . ?
C7 H7 0.9500 . ?
C7 C13 1.504(8) . ?
C7 C31 1.295(11) . ?
C8 H8 1.0000 . ?
C8 C26 1.496(6) . ?
C8 C60 1.529(6) . ?
C9 H9A 0.9900 . ?
C9 H9B 0.9900 . ?
C9 C28 1.517(6) . ?
C9 C32 1.524(7) . ?
C10 H10A 0.9900 . ?
C10 H10B 0.9900 . ?
C10 C21 1.541(6) . ?
C11 H11A 0.9900 . ?
C11 H11B 0.9900 . ?
C11 C33 1.532(8) . ?
C11 C60 1.545(6) . ?
C12 C38 1.402(6) . ?
C12 C58 1.507(6) . ?
C13 H13A 0.9900 . ?
C13 H13B 0.9900 . ?
C14 C22 1.378(6) . ?
C14 C40 1.398(6) . ?
C14 C44 1.516(6) . ?
C15 H15 0.9500 . ?
C15 C55 1.531(12) . ?
C15 C61 1.344(13) . ?
C16 C50 1.394(6) . ?
C17 H17A 0.9900 . ?
C17 H17B 0.9900 . ?
C17 C50 1.515(6) . ?
C18 H18 1.0000 . ?
C18 C65 1.515(6) . ?
C19 H19A 0.9900 . ?
C19 H19B 0.9900 . ?
C19 C25 1.488(7) . ?
C20 C22 1.383(6) . ?
C20 C64 1.403(6) . ?
C21 H21A 0.9900 . ?
C21 H21B 0.9900 . ?
C21 C34 1.537(7) . ?
C22 H22 0.9500 . ?
C23 H23 0.9500 . ?
C23 C37 1.498(7) . ?
C23 C59 1.317(10) . ?
C24 H24 0.9500 . ?
C24 C40 1.396(6) . ?
C24 C64 1.388(6) . ?
C25 H25 0.9500 . ?
C25 C51 1.301(10) . ?
C26 H26 1.0000 . ?
C26 C41 1.528(6) . ?
C27 H27A 0.9900 . ?
C27 H27B 0.9900 . ?
C27 C29 1.532(9) . ?
C28 H28 1.0000 . ?
C28 C54 1.510(6) . ?
C29 H29 0.9500 . ?
C29 C57 1.216(10) . ?
C30 C62 1.389(6) . ?
C31 H31A 0.9500 . ?
C31 H31B 0.9500 . ?
C32 H32A 0.9900 . ?
C32 H32B 0.9900 . ?
C32 C47 1.548(7) . ?
C33 H33A 0.9900 . ?
C33 H33B 0.9900 . ?
C33 C41 1.538(7) . ?
C34 H34A 0.9900 . ?
C34 H34B 0.9900 . ?
C34 C65 1.530(6) . ?
C35 H35A 0.9900 . ?
C35 H35B 0.9900 . ?
C35 C36 1.511(6) . ?
C36 C56 1.403(6) . ?
C37 H37A 0.9900 . ?
C37 H37B 0.9900 . ?
C38 C42 1.380(6) . ?
C39 H39A 0.9900 . ?
C39 H39B 0.9900 . ?
C39 C64 1.511(6) . ?
C41 H41A 0.9900 . ?
C41 H41B 0.9900 . ?
C42 H42 0.9500 . ?
C42 C50 1.391(6) . ?
C43 H43A 0.9900 . ?
C43 H43B 0.9900 . ?
C44 H44A 0.9900 . ?
C44 H44B 0.9900 . ?
C45 H45 0.9500 . ?
C45 C49 1.486(7) . ?
C45 C53 1.296(9) . ?
C46 H46A 0.9900 . ?
C46 H46B 0.9900 . ?
C46 C47 1.545(6) . ?
C46 C54 1.521(6) . ?
C47 H47A 0.9900 . ?
C47 H47B 0.9900 . ?
C48 H48 0.9500 . ?
C48 C56 1.391(6) . ?
C48 C62 1.391(6) . ?
C49 H49A 0.9900 . ?
C49 H49B 0.9900 . ?
C51 H51A 0.9500 . ?
C51 H51B 0.9500 . ?
C52 H52A 0.9900 . ?
C52 H52B 0.9900 . ?
C52 C62 1.517(6) . ?
C53 H53A 0.9500 . ?
C53 H53B 0.9500 . ?
C54 H54 1.0000 . ?
C55 H55A 0.9900 . ?
C55 H55B 0.9900 . ?
C57 H57A 0.9500 . ?
C57 H57B 0.9500 . ?
C58 H58A 0.9900 . ?
C58 H58B 0.9900 . ?
C59 H59A 0.9500 . ?
C59 H59B 0.9500 . ?
C60 H60A 0.9900 . ?
C60 H60B 0.9900 . ?
C61 H61A 0.9500 . ?
C61 H61B 0.9500 . ?
C65 H65A 0.9900 . ?
C65 H65B 0.9900 . ?

loop_
_geom_angle_atom_site_label_1
_geom_angle_atom_site_label_2
_geom_angle_atom_site_label_3
_geom_angle
_geom_angle_site_symmetry_1
_geom_angle_site_symmetry_3
_geom_angle_publ_flag
Cl1 C63 H63A 109.6 . . ?
Cl1 C63 H63B 109.6 . . ?
Cl4 C63 Cl1 110.4(6) . . ?
Cl4 C63 H63A 109.6 . . ?
Cl4 C63 H63B 109.6 . . ?
H63A C63 H63B 108.1 . . ?
Cl2 C2 H2A 112.4 . . ?
Cl2 C2 H2B 112.4 . . ?
Cl3 C2 Cl2 96.9(12) . . ?
Cl3 C2 H2A 112.4 . . ?
Cl3 C2 H2B 112.4 . . ?
H2A C2 H2B 109.9 . . ?
C40 O1 C13 117.5(4) . . ?
C38 O2 C27 117.3(4) . . ?
C56 O3 C49 117.4(4) . . ?
C16 O4 C19 116.6(4) . . ?
C20 O5 C55 117.5(4) . . ?
C30 O6 C37 116.7(4) . . ?
C18 N1 C43 103.9(3) . . ?
C44 N1 C18 113.1(3) . . ?
C44 N1 C43 112.0(4) . . ?
C28 N2 C5 104.2(3) . . ?
C58 N2 C5 112.3(4) . . ?
C58 N2 C28 113.2(4) . . ?
C39 N3 C5 111.7(4) . . ?
C39 N3 C54 112.8(3) . . ?
C54 N3 C5 105.5(3) . . ?
C1 N4 C43 106.4(3) . . ?
C52 N4 C1 113.1(3) . . ?
C52 N4 C43 111.8(4) . . ?
C26 N5 C3 105.3(4) . . ?
C35 N5 C3 112.0(4) . . ?
C35 N5 C26 113.7(4) . . ?
C8 N6 C3 104.1(3) . . ?
C8 N6 C17 114.2(3) . . ?
C17 N6 C3 111.3(4) . . ?
N4 C1 H1 109.1 . . ?
N4 C1 C10 116.7(3) . . ?
N4 C1 C18 102.1(3) . . ?
C10 C1 H1 109.1 . . ?
C18 C1 H1 109.1 . . ?
C18 C1 C10 110.2(3) . . ?
N5 C3 N6 106.6(4) . . ?
N5 C3 H3A 110.4 . . ?
N5 C3 H3B 110.4 . . ?
N6 C3 H3A 110.4 . . ?
N6 C3 H3B 110.4 . . ?
H3A C3 H3B 108.6 . . ?
C12 C4 H4 119.5 . . ?
C12 C4 C16 121.0(4) . . ?
C16 C4 H4 119.5 . . ?
N2 C5 N3 106.8(3) . . ?
N2 C5 H5A 110.4 . . ?
N2 C5 H5B 110.4 . . ?
N3 C5 H5A 110.4 . . ?
N3 C5 H5B 110.4 . . ?
H5A C5 H5B 108.6 . . ?
C30 C6 H6 119.7 . . ?
C36 C6 H6 119.7 . . ?
C36 C6 C30 120.6(4) . . ?
C13 C7 H7 118.0 . . ?
C31 C7 H7 118.0 . . ?
C31 C7 C13 124.0(8) . . ?
N6 C8 H8 109.4 . . ?
N6 C8 C26 101.4(3) . . ?
N6 C8 C60 116.6(4) . . ?
C26 C8 H8 109.4 . . ?
C26 C8 C60 110.4(4) . . ?
C60 C8 H8 109.4 . . ?
H9A C9 H9B 108.4 . . ?
C28 C9 H9A 110.1 . . ?
C28 C9 H9B 110.1 . . ?
C28 C9 C32 108.0(4) . . ?
C32 C9 H9A 110.1 . . ?
C32 C9 H9B 110.1 . . ?
C1 C10 H10A 110.2 . . ?
C1 C10 H10B 110.2 . . ?
C1 C10 C21 107.8(3) . . ?
H10A C10 H10B 108.5 . . ?
C21 C10 H10A 110.2 . . ?
C21 C10 H10B 110.2 . . ?
H11A C11 H11B 107.7 . . ?
C33 C11 H11A 108.8 . . ?
C33 C11 H11B 108.8 . . ?
C33 C11 C60 113.7(4) . . ?
C60 C11 H11A 108.8 . . ?
C60 C11 H11B 108.8 . . ?
C4 C12 C38 118.6(4) . . ?
C4 C12 C58 121.7(4) . . ?
C38 C12 C58 119.6(4) . . ?
O1 C13 C7 107.6(4) . . ?
O1 C13 H13A 110.2 . . ?
O1 C13 H13B 110.2 . . ?
C7 C13 H13A 110.2 . . ?
C7 C13 H13B 110.2 . . ?
H13A C13 H13B 108.5 . . ?
C22 C14 C40 119.2(4) . . ?
C22 C14 C44 120.6(4) . . ?
C40 C14 C44 120.2(4) . . ?
C55 C15 H15 115.8 . . ?
C61 C15 H15 115.8 . . ?
C61 C15 C55 128.4(7) . . ?
O4 C16 C4 122.8(4) . . ?
O4 C16 C50 117.5(4) . . ?
C50 C16 C4 119.6(4) . . ?
N6 C17 H17A 109.5 . . ?
N6 C17 H17B 109.5 . . ?
N6 C17 C50 110.9(4) . . ?
H17A C17 H17B 108.0 . . ?
C50 C17 H17A 109.5 . . ?
C50 C17 H17B 109.5 . . ?
N1 C18 C1 101.6(3) . . ?
N1 C18 H18 109.2 . . ?
N1 C18 C65 117.0(3) . . ?
C1 C18 H18 109.2 . . ?
C65 C18 C1 110.4(3) . . ?
C65 C18 H18 109.2 . . ?
O4 C19 H19A 110.1 . . ?
O4 C19 H19B 110.1 . . ?
O4 C19 C25 108.1(4) . . ?
H19A C19 H19B 108.4 . . ?
C25 C19 H19A 110.1 . . ?
C25 C19 H19B 110.1 . . ?
O5 C20 C64 116.3(4) . . ?
C22 C20 O5 123.9(4) . . ?
C22 C20 C64 119.8(4) . . ?
C10 C21 H21A 108.7 . . ?
C10 C21 H21B 108.7 . . ?
H21A C21 H21B 107.6 . . ?
C34 C21 C10 114.2(4) . . ?
C34 C21 H21A 108.7 . . ?
C34 C21 H21B 108.7 . . ?
C14 C22 C20 121.4(4) . . ?
C14 C22 H22 119.3 . . ?
C20 C22 H22 119.3 . . ?
C37 C23 H23 118.3 . . ?
C59 C23 H23 118.3 . . ?
C59 C23 C37 123.4(7) . . ?
C40 C24 H24 119.8 . . ?
C64 C24 H24 119.8 . . ?
C64 C24 C40 120.4(4) . . ?
C19 C25 H25 118.2 . . ?
C51 C25 C19 123.6(7) . . ?
C51 C25 H25 118.2 . . ?
N5 C26 C8 101.9(3) . . ?
N5 C26 H26 109.4 . . ?
N5 C26 C41 115.7(4) . . ?
C8 C26 H26 109.4 . . ?
C8 C26 C41 110.8(4) . . ?
C41 C26 H26 109.4 . . ?
O2 C27 H27A 110.6 . . ?
O2 C27 H27B 110.6 . . ?
O2 C27 C29 105.6(5) . . ?
H27A C27 H27B 108.7 . . ?
C29 C27 H27A 110.6 . . ?
C29 C27 H27B 110.6 . . ?
N2 C28 C9 116.7(4) . . ?
N2 C28 H28 109.3 . . ?
N2 C28 C54 101.1(3) . . ?
C9 C28 H28 109.3 . . ?
C54 C28 C9 110.8(4) . . ?
C54 C28 H28 109.3 . . ?
C27 C29 H29 117.0 . . ?
C57 C29 C27 125.9(8) . . ?
C57 C29 H29 117.0 . . ?
O6 C30 C6 123.2(4) . . ?
O6 C30 C62 116.6(4) . . ?
C62 C30 C6 120.3(4) . . ?
C7 C31 H31A 120.0 . . ?
C7 C31 H31B 120.0 . . ?
H31A C31 H31B 120.0 . . ?
C9 C32 H32A 108.9 . . ?
C9 C32 H32B 108.9 . . ?
C9 C32 C47 113.3(4) . . ?
H32A C32 H32B 107.7 . . ?
C47 C32 H32A 108.9 . . ?
C47 C32 H32B 108.9 . . ?
C11 C33 H33A 108.8 . . ?
C11 C33 H33B 108.8 . . ?
C11 C33 C41 113.6(4) . . ?
H33A C33 H33B 107.7 . . ?
C41 C33 H33A 108.8 . . ?
C41 C33 H33B 108.8 . . ?
C21 C34 H34A 108.8 . . ?
C21 C34 H34B 108.8 . . ?
H34A C34 H34B 107.7 . . ?
C65 C34 C21 113.7(4) . . ?
C65 C34 H34A 108.8 . . ?
C65 C34 H34B 108.8 . . ?
N5 C35 H35A 109.0 . . ?
N5 C35 H35B 109.0 . . ?
N5 C35 C36 113.1(4) . . ?
H35A C35 H35B 107.8 . . ?
C36 C35 H35A 109.0 . . ?
C36 C35 H35B 109.0 . . ?
C6 C36 C35 121.0(4) . . ?
C6 C36 C56 119.4(4) . . ?
C56 C36 C35 119.5(4) . . ?
O6 C37 C23 107.7(4) . . ?
O6 C37 H37A 110.2 . . ?
O6 C37 H37B 110.2 . . ?
C23 C37 H37A 110.2 . . ?
C23 C37 H37B 110.2 . . ?
H37A C37 H37B 108.5 . . ?
O2 C38 C12 114.2(4) . . ?
O2 C38 C42 125.1(4) . . ?
C42 C38 C12 120.7(4) . . ?
N3 C39 H39A 109.2 . . ?
N3 C39 H39B 109.2 . . ?
N3 C39 C64 112.0(4) . . ?
H39A C39 H39B 107.9 . . ?
C64 C39 H39A 109.2 . . ?
C64 C39 H39B 109.2 . . ?
O1 C40 C14 115.3(4) . . ?
O1 C40 C24 124.7(4) . . ?
C24 C40 C14 120.0(4) . . ?
C26 C41 C33 107.8(4) . . ?
C26 C41 H41A 110.2 . . ?
C26 C41 H41B 110.2 . . ?
C33 C41 H41A 110.2 . . ?
C33 C41 H41B 110.2 . . ?
H41A C41 H41B 108.5 . . ?
C38 C42 H42 119.6 . . ?
C38 C42 C50 120.8(4) . . ?
C50 C42 H42 119.6 . . ?
N1 C43 H43A 110.4 . . ?
N1 C43 H43B 110.4 . . ?
N4 C43 N1 106.7(3) . . ?
N4 C43 H43A 110.4 . . ?
N4 C43 H43B 110.4 . . ?
H43A C43 H43B 108.6 . . ?
N1 C44 C14 112.2(4) . . ?
N1 C44 H44A 109.2 . . ?
N1 C44 H44B 109.2 . . ?
C14 C44 H44A 109.2 . . ?
C14 C44 H44B 109.2 . . ?
H44A C44 H44B 107.9 . . ?
C49 C45 H45 117.9 . . ?
C53 C45 H45 117.9 . . ?
C53 C45 C49 124.1(6) . . ?
H46A C46 H46B 108.4 . . ?
C47 C46 H46A 110.0 . . ?
C47 C46 H46B 110.0 . . ?
C54 C46 H46A 110.0 . . ?
C54 C46 H46B 110.0 . . ?
C54 C46 C47 108.3(4) . . ?
C32 C47 H47A 108.9 . . ?
C32 C47 H47B 108.9 . . ?
C46 C47 C32 113.2(4) . . ?
C46 C47 H47A 108.9 . . ?
C46 C47 H47B 108.9 . . ?
H47A C47 H47B 107.8 . . ?
C56 C48 H48 119.5 . . ?
C56 C48 C62 121.0(4) . . ?
C62 C48 H48 119.5 . . ?
O3 C49 C45 107.0(4) . . ?
O3 C49 H49A 110.3 . . ?
O3 C49 H49B 110.3 . . ?
C45 C49 H49A 110.3 . . ?
C45 C49 H49B 110.3 . . ?
H49A C49 H49B 108.6 . . ?
C16 C50 C17 121.2(4) . . ?
C42 C50 C16 119.3(4) . . ?
C42 C50 C17 119.5(4) . . ?
C25 C51 H51A 120.0 . . ?
C25 C51 H51B 120.0 . . ?
H51A C51 H51B 120.0 . . ?
N4 C52 H52A 109.4 . . ?
N4 C52 H52B 109.4 . . ?
N4 C52 C62 111.3(4) . . ?
H52A C52 H52B 108.0 . . ?
C62 C52 H52A 109.4 . . ?
C62 C52 H52B 109.4 . . ?
C45 C53 H53A 120.0 . . ?
C45 C53 H53B 120.0 . . ?
H53A C53 H53B 120.0 . . ?
N3 C54 C28 103.0(3) . . ?
N3 C54 C46 117.2(4) . . ?
N3 C54 H54 108.7 . . ?
C28 C54 C46 110.1(4) . . ?
C28 C54 H54 108.7 . . ?
C46 C54 H54 108.7 . . ?
O5 C55 C15 112.9(6) . . ?
O5 C55 H55A 109.0 . . ?
O5 C55 H55B 109.0 . . ?
C15 C55 H55A 109.0 . . ?
C15 C55 H55B 109.0 . . ?
H55A C55 H55B 107.8 . . ?
O3 C56 C36 115.6(4) . . ?
O3 C56 C48 124.7(4) . . ?
C48 C56 C36 119.7(4) . . ?
C29 C57 H57A 120.0 . . ?
C29 C57 H57B 120.0 . . ?
H57A C57 H57B 120.0 . . ?
N2 C58 C12 112.8(4) . . ?
N2 C58 H58A 109.0 . . ?
N2 C58 H58B 109.0 . . ?
C12 C58 H58A 109.0 . . ?
C12 C58 H58B 109.0 . . ?
H58A C58 H58B 107.8 . . ?
C23 C59 H59A 120.0 . . ?
C23 C59 H59B 120.0 . . ?
H59A C59 H59B 120.0 . . ?
C8 C60 C11 107.3(4) . . ?
C8 C60 H60A 110.3 . . ?
C8 C60 H60B 110.3 . . ?
C11 C60 H60A 110.3 . . ?
C11 C60 H60B 110.3 . . ?
H60A C60 H60B 108.5 . . ?
C15 C61 H61A 120.0 . . ?
C15 C61 H61B 120.0 . . ?
H61A C61 H61B 120.0 . . ?
C30 C62 C48 119.1(4) . . ?
C30 C62 C52 121.5(4) . . ?
C48 C62 C52 119.4(4) . . ?
C20 C64 C39 120.9(4) . . ?
C24 C64 C20 119.3(4) . . ?
C24 C64 C39 119.8(4) . . ?
C18 C65 C34 107.5(4) . . ?
C18 C65 H65A 110.2 . . ?
C18 C65 H65B 110.2 . . ?
C34 C65 H65A 110.2 . . ?
C34 C65 H65B 110.2 . . ?
H65A C65 H65B 108.5 . . ?

loop_
_geom_torsion_atom_site_label_1
_geom_torsion_atom_site_label_2
_geom_torsion_atom_site_label_3
_geom_torsion_atom_site_label_4
_geom_torsion
_geom_torsion_site_symmetry_1
_geom_torsion_site_symmetry_2
_geom_torsion_site_symmetry_3
_geom_torsion_site_symmetry_4
_geom_torsion_publ_flag
O2 C27 C29 C57 -132.3(8) . . . . ?
O2 C38 C42 C50 179.4(5) . . . . ?
O4 C16 C50 C17 0.7(7) . . . . ?
O4 C16 C50 C42 179.7(4) . . . . ?
O4 C19 C25 C51 -130.3(7) . . . . ?
O5 C20 C22 C14 -179.7(4) . . . . ?
O5 C20 C64 C24 178.8(4) . . . . ?
O5 C20 C64 C39 -1.8(6) . . . . ?
O6 C30 C62 C48 -179.3(4) . . . . ?
O6 C30 C62 C52 1.4(7) . . . . ?
N1 C18 C65 C34 -176.4(4) . . . . ?
N2 C28 C54 N3 -43.7(4) . . . . ?
N2 C28 C54 C46 -169.4(3) . . . . ?
N3 C39 C64 C20 142.4(4) . . . . ?
N3 C39 C64 C24 -38.2(6) . . . . ?
N4 C1 C10 C21 -174.8(4) . . . . ?
N4 C1 C18 N1 -43.1(4) . . . . ?
N4 C1 C18 C65 -167.9(3) . . . . ?
N4 C52 C62 C30 148.7(4) . . . . ?
N4 C52 C62 C48 -30.6(6) . . . . ?
N5 C26 C41 C33 -174.9(4) . . . . ?
N5 C35 C36 C6 -17.6(7) . . . . ?
N5 C35 C36 C56 164.5(4) . . . . ?
N6 C8 C26 N5 -45.3(4) . . . . ?
N6 C8 C26 C41 -169.0(4) . . . . ?
N6 C8 C60 C11 -175.2(4) . . . . ?
N6 C17 C50 C16 129.9(5) . . . . ?
N6 C17 C50 C42 -49.1(6) . . . . ?
C1 N4 C43 N1 -5.5(5) . . . . ?
C1 N4 C52 C62 171.2(4) . . . . ?
C1 C10 C21 C34 50.3(5) . . . . ?
C1 C18 C65 C34 -60.9(4) . . . . ?
C3 N5 C26 C8 34.0(5) . . . . ?
C3 N5 C26 C41 154.3(4) . . . . ?
C3 N5 C35 C36 -75.5(5) . . . . ?
C3 N6 C8 C26 39.0(5) . . . . ?
C3 N6 C8 C60 158.9(4) . . . . ?
C3 N6 C17 C50 -66.6(5) . . . . ?
C4 C12 C38 O2 179.7(4) . . . . ?
C4 C12 C38 C42 -0.6(7) . . . . ?
C4 C12 C58 N2 -15.8(6) . . . . ?
C4 C16 C50 C17 -179.3(4) . . . . ?
C4 C16 C50 C42 -0.2(7) . . . . ?
C5 N2 C28 C9 159.4(4) . . . . ?
C5 N2 C28 C54 39.2(4) . . . . ?
C5 N2 C58 C12 -78.7(5) . . . . ?
C5 N3 C39 C64 -67.4(5) . . . . ?
C5 N3 C54 C28 31.0(5) . . . . ?
C5 N3 C54 C46 152.1(4) . . . . ?
C6 C30 C62 C48 0.4(7) . . . . ?
C6 C30 C62 C52 -178.9(4) . . . . ?
C6 C36 C56 O3 -179.0(4) . . . . ?
C6 C36 C56 C48 0.0(7) . . . . ?
C8 N6 C3 N5 -18.4(5) . . . . ?
C8 N6 C17 C50 175.8(4) . . . . ?
C8 C26 C41 C33 -59.6(5) . . . . ?
C9 C28 C54 N3 -168.1(4) . . . . ?
C9 C28 C54 C46 66.2(5) . . . . ?
C9 C32 C47 C46 -50.0(6) . . . . ?
C10 C1 C18 N1 -167.8(3) . . . . ?
C10 C1 C18 C65 67.4(4) . . . . ?
C10 C21 C34 C65 -48.9(5) . . . . ?
C11 C33 C41 C26 51.2(6) . . . . ?
C12 C4 C16 O4 179.4(4) . . . . ?
C12 C4 C16 C50 -0.7(7) . . . . ?
C12 C38 C42 C50 -0.3(8) . . . . ?
C13 O1 C40 C14 179.4(5) . . . . ?
C13 O1 C40 C24 -0.4(7) . . . . ?
C16 O4 C19 C25 -174.6(5) . . . . ?
C16 C4 C12 C38 1.1(7) . . . . ?
C16 C4 C12 C58 -176.7(4) . . . . ?
C17 N6 C3 N5 -142.0(4) . . . . ?
C17 N6 C8 C26 160.7(4) . . . . ?
C17 N6 C8 C60 -79.5(5) . . . . ?
C18 N1 C43 N4 -22.0(5) . . . . ?
C18 N1 C44 C14 170.3(4) . . . . ?
C18 C1 C10 C21 -58.9(4) . . . . ?
C19 O4 C16 C4 -2.8(6) . . . . ?
C19 O4 C16 C50 177.2(4) . . . . ?
C20 O5 C55 C15 72.9(7) . . . . ?
C21 C34 C65 C18 51.9(5) . . . . ?
C22 C14 C40 O1 -179.7(4) . . . . ?
C22 C14 C40 C24 0.2(7) . . . . ?
C22 C14 C44 N1 -21.3(6) . . . . ?
C22 C20 C64 C24 -1.1(7) . . . . ?
C22 C20 C64 C39 178.3(4) . . . . ?
C26 N5 C3 N6 -10.2(6) . . . . ?
C26 N5 C35 C36 165.3(4) . . . . ?
C26 C8 C60 C11 -60.3(5) . . . . ?
C27 O2 C38 C12 170.2(5) . . . . ?
C27 O2 C38 C42 -9.5(8) . . . . ?
C28 N2 C5 N3 -20.8(5) . . . . ?
C28 N2 C58 C12 163.7(4) . . . . ?
C28 C9 C32 C47 52.5(5) . . . . ?
C30 O6 C37 C23 -179.9(4) . . . . ?
C30 C6 C36 C35 -177.3(4) . . . . ?
C30 C6 C36 C56 0.6(7) . . . . ?
C31 C7 C13 O1 -126.7(8) . . . . ?
C32 C9 C28 N2 -175.6(4) . . . . ?
C32 C9 C28 C54 -60.7(5) . . . . ?
C33 C11 C60 C8 52.1(6) . . . . ?
C35 N5 C3 N6 -134.2(4) . . . . ?
C35 N5 C26 C8 157.0(4) . . . . ?
C35 N5 C26 C41 -82.8(5) . . . . ?
C35 C36 C56 O3 -1.0(7) . . . . ?
C35 C36 C56 C48 177.9(5) . . . . ?
C36 C6 C30 O6 178.9(4) . . . . ?
C36 C6 C30 C62 -0.7(7) . . . . ?
C37 O6 C30 C6 3.0(7) . . . . ?
C37 O6 C30 C62 -177.4(4) . . . . ?
C38 O2 C27 C29 -168.0(6) . . . . ?
C38 C12 C58 N2 166.5(4) . . . . ?
C38 C42 C50 C16 0.7(7) . . . . ?
C38 C42 C50 C17 179.8(5) . . . . ?
C39 N3 C5 N2 -129.7(4) . . . . ?
C39 N3 C54 C28 153.2(4) . . . . ?
C39 N3 C54 C46 -85.8(5) . . . . ?
C40 O1 C13 C7 -175.8(5) . . . . ?
C40 C14 C22 C20 0.3(7) . . . . ?
C40 C14 C44 N1 160.5(4) . . . . ?
C40 C24 C64 C20 1.6(7) . . . . ?
C40 C24 C64 C39 -177.8(4) . . . . ?
C43 N1 C18 C1 39.8(4) . . . . ?
C43 N1 C18 C65 160.0(4) . . . . ?
C43 N1 C44 C14 -72.8(5) . . . . ?
C43 N4 C1 C10 150.0(4) . . . . ?
C43 N4 C1 C18 29.7(4) . . . . ?
C43 N4 C52 C62 -68.7(5) . . . . ?
C44 N1 C18 C1 161.4(3) . . . . ?
C44 N1 C18 C65 -78.4(5) . . . . ?
C44 N1 C43 N4 -144.3(4) . . . . ?
C44 C14 C22 C20 -177.9(4) . . . . ?
C44 C14 C40 O1 -1.4(6) . . . . ?
C44 C14 C40 C24 178.4(4) . . . . ?
C47 C46 C54 N3 -176.3(4) . . . . ?
C47 C46 C54 C28 -59.0(5) . . . . ?
C49 O3 C56 C36 175.2(4) . . . . ?
C49 O3 C56 C48 -3.6(7) . . . . ?
C52 N4 C1 C10 -86.9(5) . . . . ?
C52 N4 C1 C18 152.8(4) . . . . ?
C52 N4 C43 N1 -129.5(4) . . . . ?
C53 C45 C49 O3 112.8(6) . . . . ?
C54 N3 C5 N2 -6.8(5) . . . . ?
C54 N3 C39 C64 174.0(4) . . . . ?
C54 C46 C47 C32 51.3(5) . . . . ?
C55 O5 C20 C22 10.0(8) . . . . ?
C55 O5 C20 C64 -169.8(5) . . . . ?
C56 O3 C49 C45 179.5(5) . . . . ?
C56 C48 C62 C30 0.2(7) . . . . ?
C56 C48 C62 C52 179.5(4) . . . . ?
C58 N2 C5 N3 -143.7(4) . . . . ?
C58 N2 C28 C9 -78.3(5) . . . . ?
C58 N2 C28 C54 161.4(4) . . . . ?
C58 C12 C38 O2 -2.5(7) . . . . ?
C58 C12 C38 C42 177.2(5) . . . . ?
C59 C23 C37 O6 -121.5(7) . . . . ?
C60 C8 C26 N5 -169.4(3) . . . . ?
C60 C8 C26 C41 66.9(5) . . . . ?
C60 C11 C33 C41 -50.0(6) . . . . ?
C61 C15 C55 O5 5.1(10) . . . . ?
C62 C48 C56 O3 178.5(4) . . . . ?
C62 C48 C56 C36 -0.3(7) . . . . ?
C64 C20 C22 C14 0.1(7) . . . . ?
C64 C24 C40 O1 178.7(4) . . . . ?
C64 C24 C40 C14 -1.2(7) . . . . ?

_shelx_res_file                  
;
TITL 1_a.res in P3(1)
    1.res
    created by SHELXL-2018/3 at 14:16:40 on 12-Oct-2021
REM Old TITL 1 in P3(2)
REM SHELXT solution in P3(1): R1 0.156, Rweak 0.022, Alpha 0.009
REM <I/s> 1.684 for 10 systematic absences, Orientation as input
REM Flack x = -0.005 ( 0.399 ) from 4439 Parsons' quotients
REM Formula found by SHELXT: C60 N7 O11
CELL 0.71073 20.2894 20.2894 13.6577 90 90 120
ZERR 3 0.0006 0.0006 0.0005 0 0 0
LATT -1
SYMM -Y,+X-Y,0.333+Z
SYMM +Y-X,-X,0.667+Z
SFAC C H Cl N O
UNIT 192 258 6 18 18
DFIX 1.78 Cl1 C63
DANG 2.92 Cl1 Cl4
RIGU Cl1 Cl4 C63
DFIX 1.77 Cl4 C63
SIMU Cl1 Cl4 C63
DFIX 1.771 0.01 Cl1 C63 Cl4 C63
DFIX 2.916 0.03 Cl2 Cl3
DFIX 2.916 0.03 Cl1 Cl4
DANG 2.92 Cl2 Cl3
DFIX 1.78 Cl2 C2
SIMU Cl2 Cl3 C2
DFIX 1.77 Cl3 C2
RIGU Cl2 Cl3 C2
DFIX 1.771 0.01 Cl2 C2 Cl3 C2
SIMU 0.01 0.02 3.8 Cl1 > C2 C61

L.S. 20
PLAN  20
SIZE 0.25 0.23 0.2
TEMP -153.14
CONF
BOND
list 4
MORE -1
BOND $H
fmap 2
acta
TWIN -1 -1 0 0 1 0 0 0 -1 2
OMIT -3 2 -1
OMIT -1 3 1
OMIT 0 3 -1
OMIT -3 3 1
REM <olex2.extras>
REM <HklSrc "%.\\1.hkl">
REM </olex2.extras>

WGHT    0.129500    0.576300
BASF   0.03424
FVAR       0.24043
PART 1
CL1   3    0.724309    0.737216    0.717631    10.75000    0.09873    0.10001 =
         0.12241    0.00080   -0.00123    0.02083
CL4   3    0.611559    0.615611    0.594455    10.75000    0.05550    0.05051 =
         0.19515   -0.01408   -0.00461    0.01982
C63   1    0.664538    0.714355    0.611089    10.75000    0.06116    0.05034 =
         0.17011    0.00232   -0.00109    0.03508
AFIX  23
H63A  2    0.629605    0.734800    0.619003    10.75000   -1.20000
H63B  2    0.696464    0.738391    0.552579    10.75000   -1.20000
AFIX   0
PART 2
CL2   3    0.694325    0.699078    0.595827    10.25000    0.10620    0.10197 =
         0.14499   -0.01244    0.00429   -0.02468
CL3   3    0.653968    0.586853    0.726674    10.25000    0.13712    0.10193 =
         0.18685   -0.00838   -0.01112    0.06649
C2    1    0.626840    0.654962    0.693569    10.25000    0.10694    0.08620 =
         0.16905   -0.00196   -0.01570    0.00688
AFIX  23
H2A   2    0.634930    0.690894    0.747439    10.25000   -1.20000
H2B   2    0.573533    0.630747    0.670378    10.25000   -1.20000
AFIX   0

PART 0
O1    5    0.706374    0.912232    0.691952    11.00000    0.02150    0.05767 =
         0.02461   -0.00601   -0.00191    0.02182
O2    5    0.410808    0.450245    0.682926    11.00000    0.06706    0.04187 =
         0.02645    0.00490    0.01058    0.04153
O3    5    0.851906    0.627450    0.670967    11.00000    0.03925    0.02337 =
         0.02574    0.00367   -0.00380    0.00676
O4    5    0.497027    0.472592    0.294953    11.00000    0.03754    0.04206 =
         0.02196    0.00112    0.00290    0.02681
O5    5    0.625960    0.828516    0.305286    11.00000    0.02642    0.05510 =
         0.02470   -0.00820   -0.00734    0.01691
O6    5    0.857197    0.698959    0.279734    11.00000    0.04102    0.02261 =
         0.02254    0.00057    0.00440    0.01009
N1    4    0.873217    0.940719    0.493994    11.00000    0.01563    0.02097 =
         0.02347   -0.00258   -0.00184    0.00637
N2    4    0.391987    0.605047    0.506391    11.00000    0.01878    0.02199 =
         0.03296    0.00273    0.00289    0.01136
N3    4    0.455964    0.740049    0.506986    11.00000    0.01729    0.02029 =
         0.03197    0.00142   -0.00115    0.00926
N4    4    0.939309    0.872544    0.483237    11.00000    0.02196    0.01987 =
         0.02146   -0.00075    0.00267    0.00934
N5    4    0.717116    0.454380    0.477003    11.00000    0.02757    0.01698 =
         0.02967    0.00003   -0.00039    0.00858
N6    4    0.583105    0.381488    0.476485    11.00000    0.02318    0.01958 =
         0.02572    0.00014    0.00080    0.01121
C1    1    0.990141    0.952639    0.459548    11.00000    0.01896    0.01592 =
         0.01972    0.00188   -0.00005    0.00677
AFIX  13
H1    2    0.987283    0.960370    0.387699    11.00000   -1.20000
AFIX   0
C3    1    0.647864    0.460014    0.473945    11.00000    0.02866    0.01945 =
         0.07684   -0.00469    0.00120    0.01089
AFIX  23
H3A   2    0.646508    0.486027    0.413290    11.00000   -1.20000
H3B   2    0.646032    0.489224    0.530918    11.00000   -1.20000
AFIX   0
C4    1    0.443724    0.509648    0.430255    11.00000    0.02533    0.02546 =
         0.02615    0.00145    0.00266    0.01414
AFIX  43
H4    2    0.436971    0.543541    0.389057    11.00000   -1.20000
AFIX   0
C5    1    0.467654    0.673928    0.515410    11.00000    0.02109    0.02145 =
         0.06349    0.00284   -0.00259    0.01140
AFIX  23
H5A   2    0.501855    0.675214    0.462815    11.00000   -1.20000
H5B   2    0.490807    0.674531    0.579451    11.00000   -1.20000
AFIX   0
C6    1    0.813331    0.604612    0.411236    11.00000    0.02681    0.02161 =
         0.02831    0.00083    0.00158    0.00810
AFIX  43
H6    2    0.785483    0.564341    0.366261    11.00000   -1.20000
AFIX   0
C7    1    0.688561    0.931134    0.858694    11.00000    0.03172    0.11393 =
         0.03670   -0.01077   -0.00161    0.03764
AFIX  43
H7    2    0.726234    0.983554    0.858831    11.00000   -1.20000
AFIX   0
C8    1    0.616203    0.334816    0.447909    11.00000    0.02402    0.01686 =
         0.02588    0.00166    0.00481    0.01046
AFIX  13
H8    2    0.624766    0.338644    0.375527    11.00000   -1.20000
AFIX   0
C9    1    0.257103    0.582586    0.494991    11.00000    0.02107    0.02500 =
         0.03307   -0.00349   -0.00170    0.00870
AFIX  23
H9A   2    0.233288    0.532030    0.526914    11.00000   -1.20000
H9B   2    0.256475    0.575192    0.423276    11.00000   -1.20000
AFIX   0
C10   1    1.073037    0.986461    0.489108    11.00000    0.01793    0.02900 =
         0.02449    0.00419   -0.00110    0.00997
AFIX  23
H10A  2    1.096760    0.961717    0.452154    11.00000   -1.20000
H10B  2    1.076816    0.978399    0.559905    11.00000   -1.20000
AFIX   0
C11   1    0.620929    0.215274    0.448041    11.00000    0.04068    0.02025 =
         0.04631    0.00115    0.00971    0.01835
AFIX  23
H11A  2    0.596445    0.162524    0.473355    11.00000   -1.20000
H11B  2    0.622011    0.212706    0.375715    11.00000   -1.20000
AFIX   0
C12   1    0.422125    0.502466    0.527475    11.00000    0.02356    0.02295 =
         0.03029   -0.00115    0.00132    0.01276
C13   1    0.649017    0.896285    0.763639    11.00000    0.02749    0.07892 =
         0.02930   -0.00304   -0.00012    0.02981
AFIX  23
H13A  2    0.615673    0.840618    0.771269    11.00000   -1.20000
H13B  2    0.617275    0.918319    0.743249    11.00000   -1.20000
AFIX   0
C14   1    0.741088    0.907235    0.529510    11.00000    0.01983    0.02416 =
         0.02722   -0.00014   -0.00216    0.01166
C15   1    0.703208    0.772087    0.256546    11.00000    0.05300    0.08134 =
         0.06648   -0.02701    0.00035    0.03093
AFIX  43
H15   2    0.743719    0.775876    0.217514    11.00000   -1.20000
AFIX   0
C16   1    0.475488    0.467618    0.391468    11.00000    0.02357    0.02583 =
         0.02496   -0.00206   -0.00132    0.01285
C17   1    0.521161    0.372844    0.413164    11.00000    0.03393    0.03439 =
         0.02838   -0.00919   -0.00314    0.02375
AFIX  23
H17A  2    0.481591    0.318414    0.409442    11.00000   -1.20000
H17B  2    0.540935    0.390343    0.346237    11.00000   -1.20000
AFIX   0
C18   1    0.954075    0.991311    0.514956    11.00000    0.01713    0.01863 =
         0.01970   -0.00104   -0.00179    0.00600
AFIX  13
H18   2    0.963114    0.989703    0.586670    11.00000   -1.20000
AFIX   0
C19   1    0.482302    0.520799    0.233091    11.00000    0.04306    0.04708 =
         0.02762    0.00524    0.00303    0.03122
AFIX  23
H19A  2    0.513135    0.574424    0.254514    11.00000   -1.20000
H19B  2    0.427863    0.505906    0.236801    11.00000   -1.20000
AFIX   0
C20   1    0.647896    0.850361    0.401222    11.00000    0.02292    0.02909 =
         0.02461   -0.00024   -0.00406    0.01224
C21   1    1.113931    1.072255    0.465962    11.00000    0.01849    0.03048 =
         0.03000    0.00657   -0.00200    0.00396
AFIX  23
H21A  2    1.166013    1.096457    0.493478    11.00000   -1.20000
H21B  2    1.118645    1.079043    0.394030    11.00000   -1.20000
AFIX   0
C22   1    0.722655    0.887113    0.432772    11.00000    0.02163    0.02669 =
         0.02446   -0.00192   -0.00325    0.01080
AFIX  43
H22   2    0.762141    0.898738    0.386814    11.00000   -1.20000
AFIX   0
C23   1    0.824967    0.671610    0.112220    11.00000    0.06271    0.03479 =
         0.02836   -0.00262    0.00114    0.02287
AFIX  43
H23   2    0.875363    0.698527    0.087159    11.00000   -1.20000
AFIX   0
C24   1    0.607106    0.852104    0.566263    11.00000    0.01879    0.03147 =
         0.02959    0.00125    0.00043    0.01303
AFIX  43
H24   2    0.567588    0.839438    0.612550    11.00000   -1.20000
AFIX   0
C25   1    0.502604    0.512474    0.130904    11.00000    0.06517    0.07091 =
         0.02634    0.00938    0.00813    0.04716
AFIX  43
H25   2    0.483079    0.462557    0.105430    11.00000   -1.20000
AFIX   0
C26   1    0.691309    0.374784    0.499362    11.00000    0.02609    0.02062 =
         0.02580    0.00038    0.00146    0.01413
AFIX  13
H26   2    0.683033    0.366369    0.571523    11.00000   -1.20000
AFIX   0
C27   1    0.409441    0.392361    0.744607    11.00000    0.11412    0.06035 =
         0.03097    0.01099    0.01640    0.06910
AFIX  23
H27A  2    0.461828    0.404509    0.761233    11.00000   -1.20000
H27B  2    0.383110    0.342260    0.711500    11.00000   -1.20000
AFIX   0
C28   1    0.338348    0.631434    0.530607    11.00000    0.01981    0.02462 =
         0.02789   -0.00257    0.00027    0.01269
AFIX  13
H28   2    0.338167    0.638425    0.603065    11.00000   -1.20000
AFIX   0
C29   1    0.366133    0.391474    0.836972    11.00000    0.11012    0.06137 =
         0.04395    0.01229    0.01940    0.05994
AFIX  43
H29   2    0.319387    0.390807    0.827825    11.00000   -1.20000
AFIX   0
C30   1    0.854015    0.679576    0.377352    11.00000    0.02783    0.02347 =
         0.02335    0.00215    0.00454    0.01234
C31   1    0.674382    0.894026    0.940398    11.00000    0.05540    0.18809 =
         0.03334    0.00318   -0.00211    0.05414
AFIX  93
H31A  2    0.637019    0.841535    0.942627    11.00000   -1.20000
H31B  2    0.701347    0.919305    0.998084    11.00000   -1.20000
AFIX   0
C32   1    0.213316    0.623155    0.520766    11.00000    0.01989    0.04032 =
         0.03448   -0.00709   -0.00163    0.01367
AFIX  23
H32A  2    0.207348    0.622591    0.592755    11.00000   -1.20000
H32B  2    0.161805    0.594779    0.491656    11.00000   -1.20000
AFIX   0
C33   1    0.702904    0.259242    0.486088    11.00000    0.04653    0.03552 =
         0.03796    0.00512    0.00895    0.03125
AFIX  23
H33A  2    0.732449    0.237727    0.456032    11.00000   -1.20000
H33B  2    0.702507    0.251840    0.557779    11.00000   -1.20000
AFIX   0
C34   1    1.073604    1.113556    0.506307    11.00000    0.02933    0.02039 =
         0.03006    0.00220   -0.00471    0.00355
AFIX  23
H34A  2    1.080274    1.118165    0.578259    11.00000   -1.20000
H34B  2    1.098317    1.165655    0.478778    11.00000   -1.20000
AFIX   0
C35   1    0.772258    0.507444    0.546379    11.00000    0.03563    0.02083 =
         0.02754    0.00020   -0.00180    0.00320
AFIX  23
H35A  2    0.810171    0.491631    0.560773    11.00000   -1.20000
H35B  2    0.745858    0.505173    0.608323    11.00000   -1.20000
AFIX   0
C36   1    0.813252    0.588543    0.509616    11.00000    0.02513    0.02341 =
         0.02768    0.00122    0.00009    0.00938
C37   1    0.813097    0.638116    0.212856    11.00000    0.04496    0.02857 =
         0.02733   -0.00414    0.00129    0.01412
AFIX  23
H37A  2    0.758528    0.612830    0.230649    11.00000   -1.20000
H37B  2    0.829705    0.599820    0.215175    11.00000   -1.20000
AFIX   0
C38   1    0.433770    0.453122    0.587454    11.00000    0.04062    0.02983 =
         0.02288   -0.00064    0.00368    0.02158
C39   1    0.507148    0.794891    0.435537    11.00000    0.01822    0.03141 =
         0.02829    0.00251   -0.00578    0.00713
AFIX  23
H39A  2    0.492484    0.834101    0.424678    11.00000   -1.20000
H39B  2    0.501920    0.768651    0.372472    11.00000   -1.20000
AFIX   0
C40   1    0.682849    0.889728    0.597056    11.00000    0.02256    0.03086 =
         0.02300   -0.00240   -0.00338    0.01329
C41   1    0.743156    0.345060    0.464254    11.00000    0.02830    0.02927 =
         0.03240   -0.00025    0.00206    0.01645
AFIX  23
H41A  2    0.792597    0.371675    0.498902    11.00000   -1.20000
H41B  2    0.752731    0.354129    0.393106    11.00000   -1.20000
AFIX   0
C42   1    0.465481    0.412087    0.550054    11.00000    0.04267    0.03022 =
         0.02844   -0.00124    0.00098    0.02484
AFIX  43
H42   2    0.473234    0.379111    0.591785    11.00000   -1.20000
AFIX   0
C43   1    0.863717    0.863696    0.499080    11.00000    0.02022    0.02132 =
         0.04811    0.00199    0.00340    0.00839
AFIX  23
H43A  2    0.843570    0.840557    0.563931    11.00000   -1.20000
H43B  2    0.827797    0.830529    0.448007    11.00000   -1.20000
AFIX   0
C44   1    0.823572    0.949870    0.562070    11.00000    0.02066    0.03234 =
         0.02501   -0.00582   -0.00528    0.01231
AFIX  23
H44A  2    0.840375    1.004652    0.568355    11.00000   -1.20000
H44B  2    0.827826    0.931077    0.627328    11.00000   -1.20000
AFIX   0
C45   1    0.884991    0.649312    0.837121    11.00000    0.04996    0.02888 =
         0.02875    0.00309   -0.00109    0.00942
AFIX  43
H45   2    0.836007    0.628946    0.865918    11.00000   -1.20000
AFIX   0
C46   1    0.337594    0.752951    0.512895    11.00000    0.02767    0.02833 =
         0.03392   -0.00915   -0.00652    0.01883
AFIX  23
H46A  2    0.361914    0.803128    0.479945    11.00000   -1.20000
H46B  2    0.342713    0.761430    0.584544    11.00000   -1.20000
AFIX   0
C47   1    0.252633    0.706566    0.484436    11.00000    0.02496    0.03789 =
         0.03836   -0.00733   -0.00649    0.02064
AFIX  23
H47A  2    0.248166    0.706721    0.412264    11.00000   -1.20000
H47B  2    0.225723    0.731688    0.512210    11.00000   -1.20000
AFIX   0
C48   1    0.893776    0.722833    0.541611    11.00000    0.03121    0.02244 =
         0.02517    0.00132    0.00205    0.00972
AFIX  43
H48   2    0.921061    0.763256    0.586591    11.00000   -1.20000
AFIX   0
C49   1    0.897498    0.686131    0.739573    11.00000    0.04482    0.02244 =
         0.02738    0.00188   -0.00386    0.00681
AFIX  23
H49A  2    0.882179    0.725421    0.740703    11.00000   -1.20000
H49B  2    0.951920    0.710712    0.721221    11.00000   -1.20000
AFIX   0
C50   1    0.486229    0.418447    0.451937    11.00000    0.02893    0.02588 =
         0.02539   -0.00550   -0.00085    0.01633
C51   1    0.545620    0.569820    0.074597    11.00000    0.08355    0.09380 =
         0.04935    0.01655    0.02290    0.05817
AFIX  93
H51A  2    0.565919    0.620359    0.098181    11.00000   -1.20000
H51B  2    0.556742    0.561171    0.009883    11.00000   -1.20000
AFIX   0
C52   1    0.937833    0.821106    0.408292    11.00000    0.04196    0.02040 =
         0.02630    0.00314    0.00924    0.01269
AFIX  23
H52A  2    0.990627    0.834666    0.391638    11.00000   -1.20000
H52B  2    0.913611    0.826788    0.348421    11.00000   -1.20000
AFIX   0
C53   1    0.936691    0.643229    0.885402    11.00000    0.05214    0.03316 =
         0.05517    0.01065   -0.01817    0.00709
AFIX  93
H53A  2    0.986253    0.663011    0.858619    11.00000   -1.20000
H53B  2    0.925024    0.618989    0.947573    11.00000   -1.20000
AFIX   0
C54   1    0.375965    0.708354    0.481360    11.00000    0.01710    0.02213 =
         0.02721   -0.00060   -0.00153    0.01076
AFIX  13
H54   2    0.370374    0.700685    0.408856    11.00000   -1.20000
AFIX   0
C55   1    0.681799    0.833610    0.239488    11.00000    0.03897    0.09191 =
         0.03311   -0.01795   -0.00614    0.02954
AFIX  23
H55A  2    0.727976    0.884287    0.246213    11.00000   -1.20000
H55B  2    0.662690    0.829158    0.171721    11.00000   -1.20000
AFIX   0
C56   1    0.853942    0.648328    0.575770    11.00000    0.02899    0.02415 =
         0.02419    0.00457    0.00298    0.00983
C57   1    0.386146    0.391547    0.920894    11.00000    0.10954    0.07652 =
         0.04174    0.00934    0.01823    0.06834
AFIX  93
H57A  2    0.432503    0.392198    0.933601    11.00000   -1.20000
H57B  2    0.355428    0.390951    0.973766    11.00000   -1.20000
AFIX   0
C58   1    0.384119    0.543887    0.568974    11.00000    0.03498    0.02863 =
         0.02937    0.00357    0.00622    0.02209
AFIX  23
H58A  2    0.329345    0.507160    0.578763    11.00000   -1.20000
H58B  2    0.406568    0.565076    0.633790    11.00000   -1.20000
AFIX   0
C59   1    0.769167    0.665678    0.056686    11.00000    0.10592    0.07936 =
         0.03579   -0.00128   -0.01012    0.05663
AFIX  93
H59A  2    0.718239    0.639061    0.079975    11.00000   -1.20000
H59B  2    0.779854    0.688018   -0.006652    11.00000   -1.20000
AFIX   0
C60   1    0.572172    0.251004    0.477721    11.00000    0.02992    0.01681 =
         0.03869    0.00292    0.00922    0.01147
AFIX  23
H60A  2    0.522346    0.224735    0.443940    11.00000   -1.20000
H60B  2    0.563115    0.246357    0.549264    11.00000   -1.20000
AFIX   0
C61   1    0.672096    0.713399    0.319612    11.00000    0.07542    0.07427 =
         0.07790   -0.03005    0.00330    0.03571
AFIX  93
H61A  2    0.631340    0.706387    0.360779    11.00000   -1.20000
H61B  2    0.690861    0.678930    0.323020    11.00000   -1.20000
AFIX   0
C62   1    0.894260    0.739047    0.442542    11.00000    0.02904    0.01665 =
         0.02685    0.00133    0.00575    0.01019
C64   1    0.589176    0.833087    0.468437    11.00000    0.02050    0.02281 =
         0.03001   -0.00175   -0.00553    0.00905
C65   1    0.988499    1.073469    0.482861    11.00000    0.02696    0.01920 =
         0.02585   -0.00030   -0.00206    0.00968
AFIX  23
H65A  2    0.964127    1.098267    0.518249    11.00000   -1.20000
H65B  2    0.980680    1.076113    0.411739    11.00000   -1.20000
AFIX   0
HKLF 4


REM  1_a.res in P3(1)
REM wR2 = 0.2123, GooF = S = 1.052, Restrained GooF = 1.062 for all data
REM R1 = 0.0699 for 11228 Fo > 4sig(Fo) and 0.1001 for all 14887 data
REM 731 parameters refined using 117 restraints

END

WGHT      0.1293      0.5869

REM Highest difference peak  0.923,  deepest hole -0.516,  1-sigma level  0.068
Q1    1   0.4307  0.4386  0.8524  11.00000  0.05    0.92
Q2    1   0.6579  0.8335  0.1271  11.00000  0.05    0.63
Q3    1   0.7085  0.6537  0.5940  11.00000  0.05    0.61
Q4    1   0.4574  0.4291  0.7503  11.00000  0.05    0.51
Q5    1   0.6907  0.9621  0.9104  11.00000  0.05    0.50
Q6    1   0.5886  0.6593  0.7253  11.00000  0.05    0.47
Q7    1   0.6749  0.7866  0.0827  11.00000  0.05    0.43
Q8    1   0.6623  0.6634  0.3487  11.00000  0.05    0.42
Q9    1   0.4513  0.4792  0.6908  11.00000  0.05    0.41
Q10   1   0.6614  0.6241  0.6222  11.00000  0.05    0.41
Q11   1   0.9805  0.9706  0.4795  11.00000  0.05    0.31
Q12   1   0.7110  0.8901  0.5638  11.00000  0.05    0.30
Q13   1   0.6870  0.6042  0.7080  11.00000  0.05    0.30
Q14   1   0.3600  0.7315  0.4958  11.00000  0.05    0.30
Q15   1   0.6171  0.6280  0.3162  11.00000  0.05    0.30
Q16   1   0.9689  1.0250  0.4964  11.00000  0.05    0.29
Q17   1   0.8792  0.7047  0.4122  11.00000  0.05    0.28
Q18   1   0.9258  0.6363  0.8254  11.00000  0.05    0.28
Q19   1   0.8862  0.6271  0.6764  11.00000  0.05    0.28
Q20   1   0.6201  0.6887  0.8258  11.00000  0.05    0.28
;
_shelx_res_checksum              11345
_shelx_hkl_file                  
;
   1  -2   0 1111.99   53.59
   2   0   0   15.20    0.70
   2  -2   0   15.50    0.80
   2  -2   0   15.10    0.90
   2  -3   0   72.99    2.60
   1   2   0   77.79    2.60
   2  -3   0   79.09    2.70
   1   2   0   78.59    2.50
  -1  -2   0   76.29    2.50
  -2   3   0   76.59    2.60
  -2   3   0   81.99    2.70
  -1  -2   0   81.29    2.50
   2   1   0   18.30    1.10
   2   1   0   17.50    0.90
   1  -3   0   17.80    1.40
   1  -3   0   17.30    1.40
   3  -2   0   16.60    0.80
  -2  -1   0   15.30    1.00
  -1   3   0   18.90    1.40
  -1   3   0   17.20    1.50
  -1   3   0   16.80    1.50
  -3   3   0  433.36    8.70
   0  -3   0  431.56    9.40
   0  -3   0  422.36    9.50
   3   0   0  431.66    8.40
  -3   3   0  435.36    8.90
   0   3   0  422.66    9.40
   0   3   0  435.76    9.50
  -3   0   0  442.16    8.50
   3  -3   0  417.16    8.90
   1   3   0    8.40    1.20
   1   3   0   12.10    1.30
   3  -4   0   14.20    1.50
   3  -4   0   15.40    1.70
  -1  -3   0   10.20    1.20
  -3   4   0   11.10    1.30
  -3   4   0   14.00    1.50
   4  -1   0   12.40    0.90
  -1  -3   0   13.80    1.50
   2  -4   0 6016.60  185.48
  -4   2   0 5674.33  130.99
  -2   4   0 5634.64  180.38
  -2  -2   0 5699.23  163.08
   4  -2   0 5886.51  133.49
  -4   3   0    8.60    0.90
  -4   3   0    9.30    0.70
   3   1   0    9.40    1.00
  -4   3   0   10.30    0.80
   1  -4   0   10.40    1.40
   1  -4   0    9.00    1.40
  -1   4   0    9.20    1.30
  -1   4   0    9.10    1.30
   4  -3   0    9.50    1.00
  -1   4   0    9.10    1.40
  -3  -1   0   10.20    1.00
  -4   4   0   40.00    1.90
   0  -4   0   33.00    2.30
   0  -4   0   36.20    2.30
  -4   4   0   38.70    1.90
   4   0   0   37.50    1.50
   0   4   0   40.00    2.40
   4  -4   0   36.80    2.10
  -4   0   0   38.00    1.60
   0   4   0   35.90    2.40
   4  -5   0 3370.36   62.19
   1   4   0 3358.06   63.19
  -4   5   0 3276.87   61.69
  -1  -4   0 3314.27   61.79
   2   3   0    8.10    1.20
   3  -5   0    5.40    1.30
   2   3   0    5.50    1.10
   3  -5   0    8.40    1.50
  -3   5   0    8.30    1.40
  -3   5   0    2.50    1.10
  -2  -3   0    5.20    1.00
  -2  -3   0    6.50    1.10
   2  -5   0  168.28    5.30
   2  -5   0  173.98    5.30
   3   2   0  158.18    4.30
   3   2   0  166.88    4.50
  -3  -2   0  147.09    4.30
   5  -3   0  163.18    3.70
   5  -3   0  157.48    3.50
  -2   5   0  164.28    5.30
  -2   5   0  161.68    5.50
  -2   5   0  153.08    5.00
   1  -5   0 2826.32   51.49
   1  -5   0 2743.53   51.19
  -5   4   0 2758.72   49.60
  -5   4   0 2725.93   49.20
  -1   5   0 2590.84   51.29
  -1   5   0 2626.14   51.89
   5   0   0  256.97    5.80
   0  -5   0  262.37    7.20
   0  -5   0  265.67    7.40
  -5   5   0  265.37    6.30
   0   5   0  270.17    8.20
   0   5   0  259.77    7.30
   0   5   0  254.67    7.30
   5  -5   0  256.87    6.70
  -5   0   0  260.37    5.90
   5  -6   0   54.29    3.20
   1   5   0   59.29    3.20
   1   5   0   51.39    3.10
   5  -6   0   49.60    3.00
  -5   6   0   53.79    2.80
  -1  -5   0   49.60    3.00
  -1  -5   0   53.89    3.00
  -5   6   0   49.80    2.80
   2   4   0  328.07    8.40
   2   4   0  319.57    8.30
   2   4   0  338.37    9.60
   4  -6   0  320.47    8.60
   4  -6   0  329.77    8.70
  -4   6   0  332.07    8.50
  -2  -4   0  320.57    8.10
  -4   6   0  336.87    8.70
  -2  -4   0  325.57    8.20
   3  -6   0 1432.06   28.50
   3   3   0 1395.76   27.50
   3  -6   0 1432.66   28.60
   3   3   0 1381.06   27.40
  -3   6   0 1430.46   28.30
  -3   6   0 1406.86   28.70
  -3  -3   0 1408.96   27.30
   2  -6   0  115.99    4.60
   4   2   0  110.19    3.70
   4   2   0  109.99    3.40
  -2   6   0  110.79    4.40
  -2   6   0  108.59    4.60
  -4  -2   0  108.89    3.50
   6  -4   0  112.69    3.20
  -2   6   0  106.79    4.90
  -6   5   0  126.19    3.40
   5   1   0  126.39    3.80
   1  -6   0  135.39    5.20
   1  -6   0  131.29    4.90
  -6   5   0  127.49    3.60
  -6   5   0  129.39    3.80
  -5  -1   0  131.89    3.80
   6  -5   0  127.69    4.10
  -1   6   0  141.39    5.30
  -1   6   0  126.49    5.00
  -1   6   0  135.49    5.70
   0  -6   0   81.39    4.10
   0  -6   0   83.79    3.90
  -6   6   0   78.99    3.10
  -6   6   0   79.89    3.10
   0   6   0   85.39    4.20
   0   6   0   78.19    4.00
  -6   0   0   64.19    2.60
   6  -6   0   84.89    3.60
   0   6   0   86.29    4.90
   1   6   0   11.50    2.40
   6  -7   0   11.10    1.80
   1   6   0    8.50    1.60
   6  -7   0   13.70    2.00
   1   6   0   14.10    2.20
  -6   7   0   15.00    1.80
  -6   7   0   11.40    1.70
  -1  -6   0   12.40    2.00
  -1  -6   0   13.40    2.00
   2   5   0  315.67    8.60
   2   5   0  294.37    8.40
   2   5   0  302.47    9.70
   5  -7   0  293.57    8.60
   5  -7   0  315.47    8.80
  -2  -5   0  316.07    8.30
  -2  -5   0  318.77    8.30
  -5   7   0  304.97    8.50
  -5   7   0  314.97    8.40
   4  -7   0   41.00    3.10
   3   4   0   41.00    2.70
   4  -7   0   42.10    3.30
   3   4   0   43.00    3.60
   3   4   0   45.50    2.80
  -4   7   0   38.60    3.20
  -3  -4   0   39.00    2.50
   7  -3   0   40.10    1.60
  -4   7   0   40.80    2.90
   3  -7   0  150.88    5.70
   4   3   0  152.68    6.00
   4   3   0  152.38    4.80
   3  -7   0  141.39    5.70
   4   3   0  144.59    4.60
  -3   7   0  145.29    5.40
  -4  -3   0  151.28    4.60
  -3   7   0  149.88    5.90
  -3   7   0  143.39    6.00
   5   2   0  447.56   11.70
   2  -7   0  445.76   11.60
   5   2   0  461.25    9.90
   5   2   0  462.25   10.30
   2  -7   0  459.85   11.90
  -2   7   0  465.35   12.50
  -2   7   0  454.75   11.90
  -2   7   0  444.46   11.60
  -5  -2   0  457.65   10.10
   7  -5   0  454.95    9.90
  -7   6   0   55.39    2.30
  -7   6   0   54.79    2.30
   6   1   0   51.99    2.40
  -7   6   0   53.39    2.50
   1  -7   0   55.39    3.50
   6   1   0   54.59    3.40
   1  -7   0   49.50    3.60
  -6  -1   0   53.99    2.40
  -1   7   0   52.49    3.60
  -1   7   0   49.90    4.10
  -1   7   0   53.99    3.70
   7  -6   0   51.49    2.80
   0  -7   0    3.80    1.40
  -7   7   0    4.40    1.10
  -7   7   0    3.80    1.10
   0  -7   0    2.50    1.50
  -7   0   0    4.70    0.90
   0   7   0    2.40    1.50
   0   7   0    2.60    1.20
   7  -7   0    2.80    1.30
   0   7   0    3.40    1.60
   1   7   0   12.00    2.50
   7  -8   0   13.80    2.20
   1   7   0   15.40    2.50
   1   7   0   13.50    2.20
   7  -8   0   14.90    2.20
  -7   8   0   11.20    1.90
  -1  -7   0   15.20    2.10
  -1  -7   0   16.10    2.40
  -7   8   0   13.10    1.80
   2   6   0   20.30    3.00
   2   6   0   30.70    2.90
   6  -8   0   26.80    2.80
   6  -8   0   27.30    2.90
   2   6   0   27.30    2.70
  -2  -6   0   28.00    2.60
  -2  -6   0   30.90    2.70
  -6   8   0   27.20    2.80
  -6   8   0   27.80    2.50
   5  -8   0    6.30    1.70
   3   5   0    7.80    1.60
   5  -8   0    9.00    2.00
   3   5   0    7.20    2.20
   3   5   0    6.90    1.60
  -5   8   0    6.00    1.50
  -5   8   0    8.20    1.70
  -3  -5   0    5.20    1.30
  -3  -5   0    7.80    1.50
   4   4   0  187.98    7.30
   4  -8   0  188.18    6.90
   4   4   0  191.28    6.00
   4  -8   0  192.98    6.80
   4   4   0  185.58    6.00
  -4  -4   0  190.28    5.70
  -4   8   0  190.98    7.00
  -4   8   0  193.88    6.70
   5   3   0   22.70    2.70
   5   3   0   19.20    1.90
   3  -8   0   16.20    2.40
   5   3   0   18.90    2.10
   3  -8   0   18.30    2.40
   8  -5   0   20.30    1.50
  -3   8   0   24.30    3.00
  -3   8   0   20.80    2.80
  -3   8   0   21.10    2.60
  -5  -3   0   20.30    1.80
   6   2   0    4.10    1.00
   2  -8   0    4.60    1.50
   6   2   0    2.40    1.50
   2  -8   0    2.60    1.70
   6   2   0    4.80    1.20
  -6  -2   0    5.10    1.10
  -2   8   0    2.30    1.30
  -2   8   0    3.00    1.70
  -2   8   0    2.50    1.60
   8  -6   0    4.00    1.10
   7   1   0   38.60    2.30
  -8   7   0   44.20    2.30
   1  -8   0   44.80    3.50
  -8   7   0   38.00    2.40
   7   1   0   38.90    3.40
  -8   7   0   41.40    2.20
   1  -8   0   47.50    3.80
  -1   8   0   40.20    4.20
  -1   8   0   43.20    3.50
   8  -7   0   40.50    2.80
  -7  -1   0   41.80    2.20
   0  -8   0   12.10    2.30
   0  -8   0   11.20    2.00
  -8   8   0   17.10    2.00
  -8   8   0   15.00    1.80
   8  -8   0   13.00    2.10
   8  -8   0   15.80    2.20
   0   8   0   19.30    3.10
   0   8   0   14.10    2.40
  -8   0   0   18.00    1.70
   0   8   0   18.20    2.80
   1   8   0   12.40    2.90
   1   8   0    9.70    2.30
   8  -9   0    8.80    2.10
   8  -9   0   11.50    2.40
   1   8   0    8.90    2.30
  -1  -8   0    6.80    2.00
  -8   9   0    8.60    1.70
  -1  -8   0    8.90    2.20
  -8   9   0    9.70    1.80
   7  -9   0  107.99    5.20
   7  -9   0  108.09    5.20
   2   7   0  101.39    6.20
   2   7   0   77.69    4.70
   2   7   0   95.59    4.90
  -7   9   0   96.49    4.50
  -7   9   0  105.99    4.90
  -2  -7   0  110.09    4.90
  -2  -7   0   89.19    4.60
   3   6   0   42.40    4.40
   6  -9   0   44.80    3.70
   3   6   0   42.40    3.40
   3   6   0   55.59    3.60
  -6   9   0   37.00    3.50
  -3  -6   0   51.89    3.30
  -6   9   0   55.69    3.60
  -3  -6   0   43.80    3.20
   4   5   0    4.20    1.60
   4   5   0    6.20    1.60
   4   5   0    4.40    1.90
   5  -9   0    5.40    1.90
   5  -9   0    4.50    1.90
  -5   9   0    6.30    2.00
  -5   9   0    7.80    1.90
  -4  -5   0    6.70    1.50
   4  -9   0   12.60    2.40
   4  -9   0    9.80    2.10
   5   4   0   10.50    1.70
   5   4   0   11.10    1.80
   5   4   0   11.60    2.40
   9  -5   0    9.80    1.20
  -4   9   0   11.10    2.40
  -4   9   0   10.30    2.10
  -5  -4   0   11.20    1.70
   6   3   0  394.36    9.80
   6   3   0  393.46    9.50
   3  -9   0  387.36   11.60
   3  -9   0  382.46   11.10
   6   3   0  397.26   11.70
   9  -6   0  405.56    9.10
  -3   9   0  389.36   12.10
  -6  -3   0  396.36    9.50
  -3   9   0  401.66   11.70
  -3   9   0  389.86   11.30
  -9   7   0   25.00    1.40
   2  -9   0   21.30    2.80
   7   2   0   26.30    2.30
   7   2   0   22.70    2.80
  -9   7   0   25.80    1.30
   7   2   0   27.00    2.00
   2  -9   0   26.40    3.30
  -7  -2   0   23.30    2.00
  -2   9   0   18.10    2.80
  -2   9   0   25.00    3.30
   9  -7   0   25.20    2.30
  -2   9   0   27.10    3.20
   8   1   0   30.50    2.20
  -9   8   0   35.60    2.50
   1  -9   0   30.40    3.40
  -9   8   0   35.50    2.20
   8   1   0   34.30    3.50
  -9   8   0   35.70    2.20
   1  -9   0   29.80    3.30
   9  -8   0   32.90    2.90
  -1   9   0   33.70    3.80
  -1   9   0   43.40    4.80
  -1   9   0   31.30    3.50
  -8  -1   0   36.00    2.30
   0  -9   0  229.48    8.40
   9   0   0  220.58    8.40
   0  -9   0  225.08    8.00
  -9   9   0  227.88    6.60
  -9   9   0  223.28    6.60
   0   9   0  221.68    8.20
   9  -9   0  215.88    7.70
   0   9   0  213.18    8.40
   9  -9   0  218.88    7.50
   0   9   0  224.28    9.50
   1   9   0    5.60    2.30
   9 -10   0    3.60    1.90
   1   9   0    2.50    2.20
   1   9   0    5.80    2.20
   9 -10   0    4.30    1.90
  -1  -9   0    3.50    1.90
  -9  10   0    3.30    1.50
  -9  10   0    4.70    1.50
  -1  -9   0    4.90    1.90
   8 -10   0   22.00    3.10
   2   8   0   14.50    2.90
   2   8   0   18.20    2.90
   8 -10   0   18.00    2.70
   2   8   0   16.30    2.90
  -8  10   0   16.30    2.40
  -2  -8   0   15.90    2.40
  -8  10   0   14.10    2.30
  -2  -8   0   12.50    2.30
   3   7   0    9.40    2.70
   3   7   0    9.60    2.20
   7 -10   0    5.40    1.70
   7 -10   0    8.00    2.30
   3   7   0    6.30    1.90
  -3  -7   0    5.90    1.70
  -7  10   0    7.60    1.90
  -3  -7   0    7.30    1.80
  -7  10   0    8.40    2.20
   4   6   0   44.00    3.60
   4   6   0   44.20    4.60
   6 -10   0   49.00    4.20
   6 -10   0   45.60    3.90
   4   6   0   43.40    3.40
  -4  -6   0   46.50    3.20
  10  -4   0   44.30    2.00
  -6  10   0   42.00    3.50
  -6  10   0   44.70    4.10
   5   5   0  290.17    8.70
   5 -10   0  290.47    9.80
   5   5   0  283.37    8.50
   5 -10   0  300.17    9.70
   5   5   0  286.67   10.40
  -5  -5   0  297.47    8.30
  -5  10   0  289.67    9.30
  -5  10   0  287.67   10.00
   6   4   0   24.70    2.50
   4 -10   0   26.40    3.40
   4 -10   0   18.20    2.50
   6   4   0   24.80    2.60
   6   4   0   24.60    3.30
  -6  -4   0   23.60    2.30
  10  -6   0   27.10    1.90
  -4  10   0   26.80    3.20
  -4  10   0   29.50    3.80
   7   3   0   15.30    2.00
   7   3   0   15.70    1.90
   3 -10   0   11.30    2.20
   7   3   0   11.70    2.50
   3 -10   0   12.50    2.70
  -3  10   0   17.10    3.10
  -7  -3   0   16.70    1.80
  -3  10   0   15.00    3.10
  -3  10   0   13.10    2.60
  10  -7   0   16.80    1.90
 -10   8   0   42.80    1.90
   8   2   0   40.70    2.40
   2 -10   0   47.10    4.00
   2 -10   0   42.60    4.20
   8   2   0   40.50    2.80
   8   2   0   43.10    4.00
 -10   8   0   42.50    1.70
  -8  -2   0   45.40    2.60
  -2  10   0   46.70    4.50
  10  -8   0   38.70    3.00
  -2  10   0   41.30    3.90
  -2  10   0   38.80    4.70
 -10   9   0   25.40    2.10
   1 -10   0   24.40    3.40
 -10   9   0   24.10    2.40
   9   1   0   23.00    3.00
   9   1   0   26.60    1.80
 -10   9   0   28.40    2.20
   1 -10   0   30.40    3.50
   9   1   0   27.70    2.60
  -1  10   0   18.70    3.40
  -9  -1   0   24.60    2.10
  -1  10   0   29.70    3.80
  -1  10   0   23.60    3.30
  10  -9   0   25.00    2.90
 -10  10   0   27.00    2.70
   0 -10   0   21.30    3.40
  10   0   0   25.90    3.80
 -10  10   0   22.70    2.30
   0 -10   0   24.30    3.10
   0  10   0   25.80    3.40
   0  10   0   18.20    3.10
   0  10   0   15.70    3.20
  10 -10   0   25.40    3.10
  10 -10   0   22.40    3.00
   1  10   0   23.20    3.60
  10 -11   0   23.40    3.30
   1  10   0   22.70    3.50
  10 -11   0   21.90    3.20
   1  10   0   30.60    4.50
 -10  11   0   23.80    2.70
 -10  11   0   24.30    3.00
  -1 -10   0   26.10    3.50
  -1 -10   0   24.20    3.30
   9 -11   0   25.30    3.40
   2   9   0   26.40    3.30
   2   9   0   36.80    5.00
   2   9   0   20.70    3.00
   9 -11   0   33.30    3.80
  -2  -9   0   25.10    3.30
  -9  11   0   22.00    2.70
  -2  -9   0   25.00    3.10
  -9  11   0   25.70    3.00
   3   8   0    9.70    2.50
   8 -11   0    7.00    1.90
   3   8   0   13.90    3.10
   8 -11   0   11.90    2.60
   3   8   0   12.40    2.50
  -3  -8   0   12.30    2.30
  -8  11   0   11.10    2.50
  -8  11   0    8.30    2.10
  -3  -8   0   15.90    2.50
   7 -11   0   79.19    5.30
   4   7   0   81.49    4.90
   7 -11   0   81.99    5.20
   4   7   0   75.39    5.90
   4   7   0   74.69    4.60
  -7  11   0   73.29    4.50
  11  -4   0   74.19    2.90
  -4  -7   0   79.19    4.30
  -7  11   0   70.29    5.00
   6 -11   0   44.60    4.10
   5   6   0   50.99    5.00
   5   6   0   48.90    3.80
   5   6   0   44.40    3.60
   6 -11   0   41.40    4.00
  -6  11   0   36.90    4.20
  -5  -6   0   42.40    3.20
  -6  11   0   44.30    3.90
   5 -11   0   36.00    4.10
   5 -11   0   33.70    3.80
   6   5   0   36.20    3.40
   6   5   0   36.50    4.40
   6   5   0   33.80    3.20
  -5  11   0   27.40    3.60
  -5  11   0   34.90    3.70
  11  -6   0   37.40    2.10
  -6  -5   0   33.40    2.80
   4 -11   0   70.19    5.20
   4 -11   0   56.69    4.60
   7   4   0   64.99    3.70
   7   4   0   63.59    5.30
   7   4   0   66.59    3.80
  -4  11   0   58.69    4.50
  -4  11   0   58.69    5.20
  11  -7   0   58.59    3.10
  -7  -4   0   61.79    3.40
   8   3   0   22.80    2.70
   3 -11   0   22.70    3.60
   8   3   0   25.80    2.50
   8   3   0   19.00    3.10
   3 -11   0   23.80    3.20
  -3  11   0   22.30    3.30
  11  -8   0   22.10    2.60
  -3  11   0   22.60    3.50
  -8  -3   0   21.60    2.20
  -3  11   0   21.70    3.30
   2 -11   0    3.10    2.20
   9   2   0    2.80    2.00
 -11   9   0    5.10    0.90
   2 -11   0    3.30    2.00
   9   2   0    5.50    1.60
 -11   9   0    4.50    0.90
   9   2   0    5.90    1.30
  -2  11   0    5.00    2.30
  -2  11   0    5.20    2.40
  -2  11   0    2.50    2.00
  -9  -2   0    6.70    1.40
  11  -9   0    3.30    1.60
 -11  10   0   12.40    1.90
 -11  10   0   12.20    1.60
   1 -11   0   14.80    2.80
 -11  10   0   12.80    1.60
  10   1   0   13.30    1.60
   1 -11   0   15.70    3.30
  10   1   0   11.10    2.50
  11 -10   0   12.60    2.50
  -1  11   0   15.30    3.20
 -10  -1   0   18.10    2.10
  -1  11   0   13.70    3.60
  11 -10   0   12.50    2.40
  -1  11   0   10.20    2.50
   0 -11   0    1.30    2.10
 -11  11   0    2.20    1.30
 -11  11   0    2.60    1.50
   0 -11   0    2.20    1.90
   0  11   0    3.10    1.90
  11 -11   0    0.00    1.80
   0  11   0   -0.10    2.40
  11 -11   0    3.60    2.00
   0  11   0    2.10    2.30
  11 -12   0    7.60    2.40
  11 -12   0    6.90    2.50
   1  11   0    8.90    3.00
   1  11   0    4.40    2.70
   1  11   0    7.70    2.60
  -1 -11   0    3.60    2.30
 -11  12   0    8.90    2.00
  -1 -11   0    6.50    2.30
 -11  12   0    5.00    1.60
  10 -12   0    2.80    1.80
  10 -12   0    0.60    2.00
   2  10   0    4.10    2.40
   2  10   0    0.00    1.80
   2  10   0    0.50    2.30
  -2 -10   0    1.10    1.40
  -2 -10   0    0.70    1.90
 -10  12   0    0.20    1.60
 -10  12   0    0.30    1.40
   3   9   0   84.09    5.60
   3   9   0   92.09    5.50
   3   9   0   88.09    6.90
   9 -12   0   90.59    5.60
   9 -12   0   88.89    5.80
  -3  -9   0   97.09    5.30
  -9  12   0   90.09    4.90
  -9  12   0   95.19    5.50
  -3  -9   0   88.79    5.10
   4   8   0   44.00    5.60
   4   8   0   36.00    3.90
   4   8   0   30.40    3.90
   8 -12   0   30.70    3.80
   8 -12   0   37.10    4.20
  -8  12   0   30.10    3.70
  -8  12   0   33.20    3.50
  -4  -8   0   33.60    3.30
   5   7   0   19.50    2.70
   5   7   0   22.00    3.00
   5   7   0   16.30    3.30
   7 -12   0   21.70    3.50
   7 -12   0   16.70    3.10
  -7  12   0   20.80    3.20
  -5  -7   0   16.40    2.20
  -7  12   0   22.30    3.20
   6   6   0  512.55   13.70
   6   6   0  544.35   16.30
   6   6   0  535.95   13.80
   6 -12   0  539.15   15.10
   6 -12   0  527.45   15.40
  -6  12   0  521.85   15.60
  12  -6   0  531.05   11.00
  -6  -6   0  537.95   13.30
  -6  12   0  505.75   14.60
   5 -12   0   39.40    4.30
   7   5   0   40.30    3.40
   7   5   0   41.90    4.90
   5 -12   0   37.90    4.40
   7   5   0   40.60    3.60
  -7  -5   0   35.40    2.90
  -5  12   0   26.80    3.70
  12  -7   0   33.30    2.40
  -5  12   0   34.50    3.80
   8   4   0   39.30    3.20
   8   4   0   39.20    4.80
   8   4   0   44.30    3.50
   4 -12   0   38.50    4.60
  -8  -4   0   40.20    2.90
  -4  12   0   42.40    5.10
  12  -8   0   38.70    2.90
  -4  12   0   38.70    4.10
   9   3   0  120.29    5.10
   9   3   0  123.69    6.90
   9   3   0  117.29    4.70
   3 -12   0  133.39    7.20
  12  -9   0  120.29    5.10
  -3  12   0  121.89    7.60
  -9  -3   0  124.49    4.70
  -3  12   0  125.29    7.30
 -12  10   0    5.70    1.00
   2 -12   0    4.70    2.40
  10   2   0    5.70    2.40
  10   2   0    6.80    1.50
 -12  10   0    4.70    0.80
  12 -10   0    4.90    1.90
 -10  -2   0    5.50    1.40
  -2  12   0    4.50    2.50
  -2  12   0    5.90    3.00
   1 -12   0    7.30    2.90
 -12  11   0    9.20    1.50
 -12  11   0    8.00    1.40
 -12  11   0    7.40    1.70
  11   1   0    9.10    1.40
 -11  -1   0    7.90    1.50
  -1  12   0    7.20    3.00
  12 -11   0    8.30    2.50
  12 -11   0    8.00    2.30
  -1  12   0   10.20    3.10
   0 -12   0    6.20    2.70
 -12  12   0    7.00    1.60
 -12  12   0    9.10    2.10
 -12  12   0    4.80    1.60
   0  12   0    9.70    3.00
   0  12   0    8.00    2.60
  12 -12   0    6.80    2.20
   0  12   0   10.30    3.10
  12 -12   0    5.40    2.40
   1  12   0   -0.30    2.80
  12 -13   0    0.40    2.20
   1  12   0    0.10    2.50
  12 -13   0    2.80    2.00
   1  12   0    1.90    1.90
  -1 -12   0    1.10    2.30
 -12  13   0    1.50    1.50
 -12  13   0    1.70    1.30
   2  11   0   64.49    5.70
   2  11   0   65.39    5.20
  11 -13   0   63.99    5.10
   2  11   0   71.09    6.90
  11 -13   0   68.49    5.40
 -11  13   0   65.69    4.70
  -2 -11   0   60.69    5.10
 -11  13   0   66.29    4.30
  10 -13   0   25.90    3.60
   3  10   0   17.90    3.70
   3  10   0   24.70    3.80
   3  10   0   18.40    3.20
  10 -13   0   23.80    3.80
 -10  13   0   26.30    3.30
 -10  13   0   24.10    3.30
  -3 -10   0   26.40    3.40
   9 -13   0   15.40    3.20
   4   9   0   13.70    2.80
   4   9   0   11.00    2.70
   9 -13   0   17.20    3.30
   4   9   0   12.60    3.30
  -9  13   0   15.10    3.10
  -9  13   0   19.40    3.00
  -4  -9   0   16.00    2.50
   8 -13   0  233.68    9.70
   5   8   0  232.08    8.80
   8 -13   0  235.58    9.40
   5   8   0  238.68   10.80
   5   8   0  233.38    9.00
  -5  -8   0  236.48    8.20
  -8  13   0  237.38    8.90
  -8  13   0  244.08    9.80
   7 -13   0    3.00    1.90
   6   7   0    9.10    2.20
   6   7   0    6.40    2.20
   6   7   0    4.30    2.60
   7 -13   0    4.20    2.50
  -7  13   0   10.80    2.60
  -7  13   0    7.50    2.80
  -6  -7   0    9.00    2.00
   7   6   0   15.40    2.70
   7   6   0   14.40    3.20
   6 -13   0   14.70    3.40
   7   6   0   14.50    2.60
   6 -13   0   18.00    3.30
  -6  13   0   11.20    2.90
  13  -7   0   14.20    1.70
  -6  13   0   17.00    3.20
  -7  -6   0   12.10    2.10
   8   5   0   46.10    3.70
   8   5   0   40.40    3.80
   8   5   0   42.80    5.20
   5 -13   0   44.00    5.00
  -5  13   0   40.40    5.30
  -8  -5   0   39.50    3.10
  13  -8   0   49.20    3.00
  -5  13   0   50.59    4.60
   9   4   0    8.70    1.90
   4 -13   0    4.90    2.80
   9   4   0    6.80    2.80
   9   4   0    8.80    2.00
  -9  -4   0   10.20    1.60
  13  -9   0    8.60    1.90
  -4  13   0    9.50    3.30
   3 -13   0    2.60    2.60
  10   3   0    4.10    2.50
  10   3   0    4.50    1.50
  -3  13   0    4.00    2.80
  -3  13   0    4.00    2.60
 -10  -3   0    4.70    1.30
  13 -10   0    4.40    1.90
  11   2   0   24.10    2.40
  11   2   0   22.10    3.40
   2 -13   0   27.50    4.30
  -2  13   0   25.60    4.50
 -11  -2   0   28.00    2.50
  -2  13   0   29.10    5.00
  13 -11   0   27.90    3.50
  13 -11   0   28.70    3.40
   1 -13   0    3.30    2.60
 -13  12   0    4.50    1.50
 -13  12   0    4.40    1.30
 -13  12   0    4.60    1.20
  -1  13   0    6.10    3.10
  13 -12   0    5.60    2.40
  -1  13   0    6.60    3.00
  13 -12   0    5.30    2.10
 -13  13   0   40.10    3.50
 -13  13   0   36.30    2.80
   0 -13   0   44.60    5.00
  13   0   0   43.40    2.70
 -13  13   0   41.50    3.20
   0  13   0   40.20    4.40
   0  13   0   33.20    5.20
  13 -13   0   37.50    4.40
   0  13   0   36.40    5.10
  13 -13   0   44.40    4.30
  13 -14   0   61.49    5.20
   1  13   0   61.69    5.20
   1  13   0   66.19    6.90
   1  13   0   67.79    6.20
  13 -14   0   61.39    4.90
  14  -1   0   66.09    4.20
  14  -1   0   69.69    3.20
 -13  14   0   63.89    3.90
 -13  14   0   62.79    4.20
  -1 -13   0   58.49    5.30
   2  12   0    2.30    2.70
   2  12   0   -0.20    2.20
   2  12   0    0.10    1.60
  12 -14   0    0.50    1.30
  12 -14   0    0.10    2.10
  14  -2   0    1.60    0.70
 -12  14   0    1.10    1.40
 -12  14   0    1.20    1.60
  -2 -12   0    2.90    2.30
   3  11   0    7.40    2.90
   3  11   0   14.10    4.00
  11 -14   0    8.20    2.90
  11 -14   0   12.30    2.80
   3  11   0   10.10    2.80
 -11  14   0    9.80    2.40
 -11  14   0    8.20    2.10
  10 -14   0   29.40    4.20
   4  10   0   29.60    4.40
   4  10   0   31.70    5.40
  10 -14   0   38.50    4.70
   4  10   0   27.40    3.70
  -4 -10   0   23.50    3.00
 -10  14   0   29.50    3.70
 -10  14   0   34.00    4.10
   5   9   0   49.90    6.10
   9 -14   0   36.00    4.50
   5   9   0   44.40    4.80
   5   9   0   33.30    4.00
   9 -14   0   42.10    4.70
  -5  -9   0   40.20    3.70
  -9  14   0   38.30    4.00
  -9  14   0   43.90    5.10
   6   8   0   37.40    4.40
   6   8   0   38.80    5.20
   6   8   0   40.30    4.10
   8 -14   0   41.20    4.60
   8 -14   0   33.30    4.50
  -6  -8   0   40.00    3.60
  -8  14   0   39.90    4.80
  -8  14   0   42.60    4.20
   7 -14   0  169.78    8.10
   7   7   0  166.28    9.20
   7   7   0  166.48    7.30
   7 -14   0  162.18    8.50
   7   7   0  158.18    7.00
  -7  -7   0  164.58    6.50
  -7  14   0  161.68    8.70
   6 -14   0    6.10    2.80
   8   6   0    2.40    2.80
   8   6   0    3.10    2.00
   8   6   0    4.70    1.90
  -8  -6   0    7.10    1.70
  14  -8   0    4.40    1.50
  -6  14   0    0.90    2.60
   9   5   0    7.50    1.90
   5 -14   0    5.10    2.90
   9   5   0    6.70    2.90
   9   5   0    8.80    2.30
  -9  -5   0    7.10    1.70
  14  -9   0    8.00    1.80
  -5  14   0    2.50    2.50
  10   4   0   56.09    3.70
   4 -14   0   49.90    5.50
  10   4   0   54.09    5.70
  10   4   0   52.39    3.90
  -4  14   0   52.99    6.40
 -10  -4   0   53.59    3.40
  14 -10   0   49.30    3.90
  11   3   0    5.00    1.70
  11   3   0    2.60    1.40
  11   3   0    5.70    2.50
   3 -14   0    0.20    2.10
 -11  -3   0    2.10    1.20
  14 -11   0    2.20    1.60
  -3  14   0    1.90    3.00
  14 -11   0    2.30    1.90
   2 -14   0   17.90    3.80
  12   2   0   21.00    2.20
  12   2   0   30.10    2.90
  12   2   0   22.30    3.50
  -2  14   0   25.10    4.70
  -2  14   0   24.70    4.30
  14 -12   0   20.50    3.10
  14 -12   0   26.40    3.40
 -12  -2   0   24.00    2.40
 -14  13   0   31.40    2.60
 -14  13   0   32.00    2.30
   1 -14   0   36.40    4.70
  13   1   0   32.80    2.20
  13   1   0   32.40    3.40
 -14  13   0   33.20    2.40
  13   1   0   34.90    2.70
  14 -13   0   29.90    3.80
  -1  14   0   33.80    5.60
  -1  14   0   33.80    4.70
  14 -13   0   32.20    3.70
  -1  14   0   33.50    4.00
   0 -14   0    3.60    1.50
 -14  14   0    2.10    1.20
   0 -14   0    2.80    2.20
  14   0   0    2.70    1.10
 -14  14   0    4.70    1.60
 -14  14   0    2.50    1.10
  14   0   0    3.90    0.90
  14   0   0    1.50    1.20
  14 -14   0    2.40    1.60
   0  14   0    2.60    2.40
  14 -14   0    3.60    2.10
   0  14   0    3.00    1.90
   0  14   0    5.50    2.90
   1  14   0   -0.90    2.00
   1  14   0    5.30    2.60
   1  14   0    1.70    1.60
  14 -15   0    3.00    2.00
  14 -15   0    3.80    1.70
  15  -1   0    6.90    1.80
  15  -1   0    4.70    1.20
 -14  15   0    4.00    1.60
 -14  15   0    3.30    1.40
  -1 -14   0    4.70    2.30
  15  -1   0    2.90    0.70
  -1 -14   0    0.70    1.20
 -14  15   0    5.00    1.40
   2  13   0   -0.30    1.90
  13 -15   0    0.90    1.30
  13 -15   0   -0.10    1.60
   2  13   0    0.90    2.00
   2  13   0   -0.20    1.20
  -2 -13   0    0.40    1.80
  -2 -13   0    0.50    1.20
 -13  15   0   -1.00    1.00
  15  -2   0    0.70    0.70
  15  -2   0    0.90    1.00
 -13  15   0    1.10    1.40
   3  12   0   46.70    5.20
  12 -15   0   50.29    4.60
  12 -15   0   55.89    5.20
   3  12   0   52.49    6.30
   3  12   0   50.19    4.60
  15  -3   0   52.49    3.20
  15  -3   0   51.69    2.60
 -12  15   0   50.39    4.50
 -12  15   0   50.09    4.00
  -3 -12   0   57.19    4.30
  11 -15   0    9.50    2.40
   4  11   0   14.70    3.70
  11 -15   0   11.30    3.00
   4  11   0   15.60    3.50
   4  11   0   14.50    3.10
 -11  15   0   13.10    2.60
  15  -4   0   12.90    1.90
  -4 -11   0   16.20    2.60
 -11  15   0   13.60    2.90
  15  -4   0   13.00    1.50
   5  10   0   14.80    3.80
  10 -15   0   10.60    2.60
  10 -15   0   14.30    3.50
   5  10   0   18.60    3.10
   5  10   0   10.00    2.70
  -5 -10   0   15.50    2.70
  15  -5   0   15.00    1.50
 -10  15   0   12.80    3.20
 -10  15   0   15.60    2.90
   9 -15   0  112.99    7.40
   6   9   0  115.69    6.40
   6   9   0  112.19    6.70
   9 -15   0  111.49    6.70
   6   9   0  115.39    8.40
  -6  -9   0  113.69    5.70
  -9  15   0  104.39    6.10
  15  -6   0  108.19    4.10
  -9  15   0  110.09    7.20
   8 -15   0    2.60    1.90
   7   8   0    5.30    3.20
   7   8   0    7.10    2.60
   7   8   0    6.80    2.20
   8 -15   0    7.00    3.10
  -7  -8   0    9.60    2.10
  -8  15   0    6.80    2.20
  -8  15   0    8.20    3.00
  15  -7   0    8.60    1.20
   8   7   0    4.00    3.00
   8   7   0    3.10    1.90
   7 -15   0    1.30    2.70
   8   7   0    4.60    2.00
   7 -15   0    3.50    2.20
  -8  -7   0    2.70    1.50
  -7  15   0    8.40    3.20
  15  -8   0    3.60    1.20
   6 -15   0  147.29    8.30
   9   6   0  139.79    6.30
   6 -15   0  163.18    9.60
   9   6   0  144.19    8.60
   9   6   0  146.79    6.70
  -9  -6   0  143.29    6.00
  -6  15   0  138.39    8.60
  15  -9   0  152.08    5.50
  10   5   0    4.20    1.80
   5 -15   0    3.50    2.90
  10   5   0    5.60    1.70
  10   5   0    4.70    2.80
  -5  15   0    3.50    2.90
 -10  -5   0    5.40    1.50
  15 -10   0    3.90    1.70
   4 -15   0   12.10    3.50
  11   4   0   11.50    2.20
  11   4   0    6.80    2.70
  11   4   0   10.10    2.00
 -11  -4   0    9.40    1.80
  15 -11   0   11.50    2.40
  15 -11   0   11.20    2.40
  -4  15   0   11.50    3.70
   3 -15   0   26.90    4.40
  12   3   0   32.00    3.10
   3 -15   0   35.80    4.10
  12   3   0   35.80    2.80
  12   3   0   26.70    4.10
  -3  15   0   26.90    4.40
  -3  15   0   34.90    5.30
 -12  -3   0   27.60    2.60
  15 -12   0   32.60    3.50
  15 -12   0   34.60    3.60
  13   2   0    5.10    2.20
  13   2   0    2.80    1.00
   2 -15   0    1.20    2.10
   2 -15   0    3.10    1.70
  13   2   0    4.80    1.50
 -13  -2   0    5.50    1.40
  15 -13   0    2.40    1.60
  15 -13   0    0.50    1.50
  -2  15   0    5.80    2.70
  -2  15   0    4.30    1.80
  14   1   0    1.30    0.90
   1 -15   0    0.60    1.80
 -15  14   0    0.00    0.60
 -15  14   0    0.30    0.70
 -15  14   0   -0.40    0.60
  14   1   0   -0.70    1.00
   1 -15   0   -0.90    1.00
  14   1   0    1.20    1.00
  -1  15   0   -0.60    1.80
  -1  15   0   -0.60    1.80
  15 -14   0    2.10    1.60
  15 -14   0   -1.70    1.20
  -1  15   0   -0.10    1.30
  15   0   0   34.00    2.00
 -15  15   0   35.80    2.80
   0 -15   0   37.10    4.40
 -15  15   0   32.50    2.50
  15   0   0   32.60    3.60
  15   0   0   36.80    2.60
   0 -15   0   31.20    3.70
 -15  15   0   34.60    2.60
   0  15   0   37.30    4.20
  15 -15   0   35.10    3.60
   0  15   0   33.00    4.90
   0  15   0   29.80    4.60
  15 -15   0   32.70    3.90
   1  15   0    4.40    2.30
  15 -16   0    2.80    1.50
  15 -16   0    0.20    1.40
   1  15   0    1.60    2.20
   1  15   0    1.20    1.70
  -1 -15   0    1.50    1.40
  -1 -15   0    2.40    1.80
  16  -1   0    1.10    1.30
 -15  16   0    3.00    1.20
 -15  16   0    1.60    1.00
 -15  16   0    2.10    1.10
  16  -1   0    2.80    1.00
  16  -1   0    2.20    0.60
  14 -16   0   28.20    4.10
   2  14   0   18.20    3.90
  14 -16   0   24.20    3.60
   2  14   0   27.10    4.00
   2  14   0   28.20    4.50
 -14  16   0   26.20    3.00
 -14  16   0   27.20    2.90
  -2 -14   0   27.20    3.80
  16  -2   0   25.50    2.00
  16  -2   0   21.80    2.70
   3  13   0   53.29    5.30
   3  13   0   51.89    4.80
   3  13   0   57.89    6.30
  13 -16   0   51.59    4.70
  13 -16   0   52.89    5.20
  16  -3   0   49.70    3.30
 -13  16   0   53.29    4.20
  -3 -13   0   43.40    4.00
  16  -3   0   46.30    2.60
 -13  16   0   45.40    3.70
   4  12   0    4.40    2.80
  12 -16   0    1.00    1.40
   4  12   0    3.60    2.10
  12 -16   0    3.80    2.20
   4  12   0    1.80    1.60
 -12  16   0    3.80    1.90
  -4 -12   0    2.00    1.20
  16  -4   0    5.00    1.10
 -12  16   0    5.50    1.80
  16  -4   0    2.80    1.00
   5  11   0  161.78    8.20
  11 -16   0  161.18    8.00
   5  11   0  146.69    7.60
  11 -16   0  149.88    8.40
   5  11   0  160.28    9.80
 -11  16   0  158.58    8.00
  -5 -11   0  168.58    7.40
 -11  16   0  159.48    7.40
  16  -5   0  162.58    5.00
   6  10   0    2.00    1.90
   6  10   0    0.10    1.80
  10 -16   0    1.90    1.80
   6  10   0   -0.90    1.20
  10 -16   0    0.40    2.00
 -10  16   0    1.70    2.00
 -10  16   0    3.50    1.80
  -6 -10   0    0.30    1.00
  16  -6   0    1.90    0.80
   9 -16   0   15.10    3.10
   7   9   0   23.60    4.70
   9 -16   0   14.90    3.40
   7   9   0   16.50    2.90
   7   9   0   14.60    2.90
  16  -7   0   14.20    1.80
  -7  -9   0   15.10    2.50
  -9  16   0    9.70    2.50
  16  -7   0   13.20    1.30
  -9  16   0   14.40    3.50
   8 -16   0  204.68    9.20
   8   8   0  205.38   10.60
   8   8   0  199.78    8.20
   8   8   0  207.38    8.60
   8 -16   0  220.68   10.30
  16  -8   0  204.28    5.90
  -8  -8   0  210.78    7.80
  -8  16   0  209.48   10.40
  -8  16   0  211.98    9.00
   7 -16   0    2.30    2.60
   9   7   0    2.90    1.70
   9   7   0    2.30    1.50
   9   7   0    1.40    2.00
   7 -16   0    3.00    1.70
  -7  16   0    3.50    1.70
  -7  16   0   -0.80    2.10
  -9  -7   0    3.40    1.40
  16  -9   0    4.00    1.30
  10   6   0    0.90    1.40
  10   6   0    0.40    1.20
  10   6   0   -1.70    1.50
   6 -16   0   -1.00    1.10
   6 -16   0    0.90    2.40
  16 -10   0    0.60    1.20
  -6  16   0   -0.10    1.20
 -10  -6   0    1.50    1.20
  -6  16   0    0.60    2.30
  11   5   0   93.89    6.80
  11   5   0  100.89    5.10
   5 -16   0  100.09    6.40
   5 -16   0   98.79    6.90
  11   5   0   90.59    5.10
  16 -11   0   98.89    5.00
  -5  16   0   96.99    6.40
  -5  16   0  108.29    7.90
 -11  -5   0  103.09    4.80
  12   4   0   20.50    3.90
   4 -16   0   12.20    3.20
  12   4   0   19.60    2.50
  12   4   0   18.70    2.70
   4 -16   0   11.60    2.40
  -4  16   0   20.80    3.50
  16 -12   0   20.40    2.90
  -4  16   0   15.00    4.20
  16 -12   0   20.80    2.90
 -12  -4   0   19.50    2.30
  13   3   0   34.70    4.30
   3 -16   0   43.50    4.40
  13   3   0   42.90    3.00
  13   3   0   42.00    3.30
   3 -16   0   32.50    4.60
 -13  -3   0   37.10    2.80
  -3  16   0   37.80    5.40
  16 -13   0   44.10    3.80
  16 -13   0   44.60    3.90
  -3  16   0   38.40    4.20
   2 -16   0   40.20    4.20
  14   2   0   46.90    3.30
   2 -16   0   44.90    4.90
  14   2   0   43.80    2.90
  14   2   0   45.00    4.50
  -2  16   0   42.30    6.00
  16 -14   0   47.30    4.20
  16 -14   0   43.00    4.00
  -2  16   0   43.50    4.50
   1 -16   0    3.10    1.80
 -16  15   0    2.40    0.80
 -16  15   0    4.70    0.90
  15   1   0    3.30    1.60
   1 -16   0    4.20    1.70
 -16  15   0    3.30    0.80
  15   1   0    4.40    1.10
  15   1   0    4.00    1.20
  -1  16   0    5.90    2.90
  16 -15   0    5.10    2.10
  -1  16   0    2.70    1.90
  16 -15   0    1.40    1.40
   0 -16   0    6.00    2.20
 -16  16   0    6.60    1.30
 -16  16   0    4.30    1.20
 -16  16   0    5.20    1.40
  16   0   0    3.90    1.60
   0 -16   0    4.70    1.70
  16   0   0    7.60    1.30
  16   0   0    6.00    1.50
   0  16   0    5.10    2.40
   0  16   0    9.60    3.30
  16 -16   0    7.70    1.80
   0  16   0    6.10    2.20
  16 -16   0    6.50    2.10
  16 -17   0   53.09    4.70
   1  16   0   53.99    6.30
   1  16   0   55.19    5.50
   1  16   0   51.29    5.00
  16 -17   0   56.09    5.00
 -16  17   0   49.90    3.40
 -16  17   0   53.69    3.70
 -16  17   0   53.69    3.50
  17  -1   0   55.19    3.10
  17  -1   0   47.10    4.00
  17  -1   0   50.89    2.40
  15 -17   0   35.40    4.00
  15 -17   0   28.10    4.20
   2  15   0   31.30    5.30
   2  15   0   22.50    3.80
   2  15   0   44.40    5.80
 -15  17   0   37.60    3.10
  17  -2   0   29.00    2.20
 -15  17   0   35.50    3.30
  17  -2   0   28.60    3.00
  -2 -15   0   33.40    3.80
  14 -17   0    8.40    2.60
   3  14   0    2.90    2.00
   3  14   0    6.10    2.60
   3  14   0    4.70    2.40
  14 -17   0    6.20    1.90
  17  -3   0    8.30    1.40
 -14  17   0    7.10    2.00
 -14  17   0    7.10    1.90
  -3 -14   0    5.50    1.90
  17  -3   0    7.10    1.50
  13 -17   0  116.69    7.00
   4  13   0  119.29    7.40
   4  13   0  134.59    9.20
   4  13   0  103.79    6.70
  13 -17   0  119.39    7.40
  17  -4   0  117.39    4.20
 -13  17   0  116.89    6.50
  17  -4   0  115.19    4.70
 -13  17   0  120.89    6.20
  -4 -13   0  124.39    6.60
  12 -17   0   14.90    3.30
   5  12   0   19.40    3.40
   5  12   0   12.50    3.00
   5  12   0   13.50    3.40
  12 -17   0   14.20    2.90
 -12  17   0   15.00    2.70
 -12  17   0   14.20    2.90
  -5 -12   0   14.20    2.50
  17  -5   0   14.50    1.60
  11 -17   0    3.90    1.80
   6  11   0    1.80    1.70
   6  11   0    2.90    2.20
   6  11   0    4.30    1.60
  11 -17   0    2.80    2.10
 -11  17   0    3.60    1.80
  -6 -11   0    3.10    1.60
 -11  17   0    1.60    1.80
  17  -6   0    2.00    0.90
   7  10   0  387.56   15.50
   7  10   0  384.76   12.80
   7  10   0  378.46   13.00
  10 -17   0  387.76   14.40
  10 -17   0  380.86   13.40
  17  -7   0  384.96    8.60
  -7 -10   0  378.66   11.90
 -10  17   0  381.26   13.10
 -10  17   0  399.56   14.20
  17  -7   0  371.56    9.60
   8   9   0   11.30    3.10
   9 -17   0   16.60    3.70
   9 -17   0   18.80    3.50
   8   9   0   14.50    2.70
   8   9   0   16.80    3.00
  -9  17   0   13.70    2.80
  -8  -9   0   12.10    2.30
  17  -8   0   13.30    1.50
  -9  17   0   17.70    3.70
   8 -17   0    5.50    2.40
   9   8   0    8.80    3.00
   8 -17   0    3.10    1.70
   9   8   0    5.90    2.00
   9   8   0    7.10    2.00
  -9  -8   0    7.30    1.90
  -8  17   0    7.40    2.20
  17  -9   0    6.80    1.40
  -8  17   0    9.10    3.20
   7 -17   0  331.87   13.20
  10   7   0  321.37   13.40
   7 -17   0  318.07   12.10
  10   7   0  314.97   10.60
  10   7   0  319.17   10.90
  -7  17   0  310.37   13.40
  17 -10   0  318.27    9.10
 -10  -7   0  310.37    9.80
  -7  17   0  309.77   12.00
  11   6   0    7.40    2.10
   6 -17   0    6.10    2.50
   6 -17   0    8.50    2.30
  11   6   0    9.10    2.10
  11   6   0    9.80    3.00
 -11  -6   0    7.80    1.60
  -6  17   0    8.80    2.50
  17 -11   0    6.70    1.70
  -6  17   0    7.60    2.90
  12   5   0   19.30    2.80
  12   5   0   25.80    4.10
  12   5   0   27.20    3.30
   5 -17   0   26.30    4.10
   5 -17   0   19.30    3.90
  -5  17   0   21.30    3.60
 -12  -5   0   20.00    2.30
  17 -12   0   22.70    3.00
  -5  17   0   28.10    5.10
  17 -12   0   21.30    2.90
   4 -17   0    9.60    2.80
  13   4   0    9.60    1.90
  13   4   0    3.50    2.00
  13   4   0    4.50    1.60
  17 -13   0    9.90    2.10
  -4  17   0    2.50    2.40
  17 -13   0    5.00    1.70
  -4  17   0   12.20    3.70
 -13  -4   0    8.00    1.70
   3 -17   0   24.00    4.10
  14   3   0   22.10    3.60
  14   3   0   22.90    2.40
   3 -17   0   18.00    3.70
  14   3   0   24.80    2.90
  17 -14   0   28.20    3.20
  -3  17   0   19.60    3.90
 -14  -3   0   23.80    2.50
  17 -14   0   20.80    3.20
   2 -17   0    3.60    2.30
  15   2   0    7.10    2.20
   2 -17   0    4.60    2.40
  15   2   0    6.40    1.50
  15   2   0    4.50    1.30
  -2  17   0    2.40    2.30
  17 -15   0    7.80    2.10
  17 -15   0    6.10    1.90
  16   1   0   30.00    4.00
   1 -17   0   23.80    4.10
  16   1   0   27.30    2.50
  16   1   0   25.90    2.20
  -1  17   0   20.60    4.30
  17 -16   0   30.10    3.40
  17 -16   0   28.40    3.90
  17   0   0    4.50    1.80
  17   0   0    5.40    1.40
 -17  17   0    1.70    1.00
 -17  17   0    4.40    1.10
   0 -17   0    2.20    1.80
 -17  17   0    5.20    1.20
  17   0   0    5.60    1.10
   0  17   0    3.50    2.30
  17 -17   0    5.30    2.00
  17 -17   0    2.70    2.00
   0  17   0    3.40    2.10
   1  17   0   15.90    4.10
  17 -18   0   20.50    3.70
   1  17   0   20.80    3.90
  17 -18   0   18.90    3.10
 -17  18   0   21.20    2.50
 -17  18   0   22.40    2.30
  18  -1   0   18.40    2.90
  18  -1   0   19.20    1.60
  18  -1   0   20.90    2.10
 -17  18   0   19.00    2.20
  16 -18   0   18.70    3.40
   2  16   0   18.50    4.10
   2  16   0   18.40    3.40
  16 -18   0   14.60    3.20
   2  16   0   15.00    3.90
 -16  18   0   14.70    2.50
  18  -2   0   18.10    1.90
 -16  18   0   15.60    2.40
  18  -2   0   16.00    1.30
 -16  18   0   20.20    2.70
  18  -2   0   17.20    2.60
   3  15   0    4.20    2.20
  15 -18   0    7.60    2.60
   3  15   0    8.30    2.60
   3  15   0    3.10    2.30
  15 -18   0    4.30    2.10
 -15  18   0    7.50    2.10
  18  -3   0    2.90    1.20
  18  -3   0    5.70    1.20
 -15  18   0    1.60    1.30
  14 -18   0   10.40    2.80
   4  14   0    8.20    3.30
   4  14   0    6.70    2.50
   4  14   0   10.50    3.10
  14 -18   0    4.00    1.70
 -14  18   0    8.00    2.10
  18  -4   0    9.90    1.60
  18  -4   0    8.00    1.30
 -14  18   0    8.20    2.00
  -4 -14   0    5.90    1.70
   5  13   0    4.90    1.90
  13 -18   0    5.00    1.90
  13 -18   0    1.30    2.00
   5  13   0    3.80    2.80
   5  13   0    5.40    2.30
 -13  18   0    3.80    1.80
  18  -5   0    5.50    1.10
  -5 -13   0    3.50    1.40
 -13  18   0    4.40    1.80
  12 -18   0   44.70    4.90
   6  12   0   43.90    4.70
  12 -18   0   41.80    4.50
   6  12   0   46.80    5.60
   6  12   0   39.00    4.20
  18  -6   0   43.00    2.50
 -12  18   0   49.60    4.30
 -12  18   0   44.60    4.50
  -6 -12   0   49.90    4.20
   7  11   0   11.10    3.50
  11 -18   0    9.10    2.60
   7  11   0   11.70    2.60
  11 -18   0   11.90    2.90
   7  11   0   10.20    2.70
  -7 -11   0    9.30    2.30
 -11  18   0    9.00    2.70
  18  -7   0   12.90    1.70
  18  -7   0   11.70    1.10
 -11  18   0   12.30    2.60
   8  10   0   24.90    3.60
   8  10   0   28.40    3.80
  10 -18   0   23.60    4.10
   8  10   0   30.10    5.00
  10 -18   0   30.00    4.20
  -8 -10   0   32.30    3.40
 -10  18   0   29.10    4.00
  18  -8   0   27.40    2.20
 -10  18   0   31.90    4.70
  18  -8   0   28.50    1.90
   9   9   0  242.18    9.70
   9 -18   0  242.58   11.30
   9   9   0  230.28   11.60
   9   9   0  207.38    9.00
   9 -18   0  240.58   10.50
  -9  18   0  235.68   10.20
  -9  18   0  247.98   11.60
  18  -9   0  231.68    6.90
  -9  -9   0  226.38    8.60
   8 -18   0    1.50    1.50
   8 -18   0    2.60    2.00
  10   8   0    2.90    1.60
  10   8   0    4.30    1.80
  10   8   0    0.90    1.70
  -8  18   0    6.40    2.20
  -8  18   0    2.90    2.30
 -10  -8   0    2.60    1.30
  18 -10   0    5.70    1.50
  11   7   0   53.79    4.20
  11   7   0   57.89    5.80
   7 -18   0   51.39    4.90
   7 -18   0   54.89    5.60
  11   7   0   49.60    4.20
  -7  18   0   53.09    6.10
  -7  18   0   47.20    4.60
  18 -11   0   52.79    3.60
 -11  -7   0   54.99    3.80
   6 -18   0   56.79    5.60
  12   6   0   55.89    4.30
  12   6   0   55.19    4.10
  12   6   0   65.39    6.00
  18 -12   0   59.79    4.10
  -6  18   0   63.89    6.40
  18 -12   0   52.99    4.00
 -12  -6   0   60.59    3.90
  -6  18   0   52.99    5.00
  13   5   0    1.50    1.30
  13   5   0   -0.30    1.00
  13   5   0   -3.00    1.30
   5 -18   0   -0.10    1.50
  18 -13   0    1.20    1.30
  -5  18   0    1.60    2.00
 -13  -5   0    0.00    0.90
  -5  18   0    1.40    2.20
  18 -13   0    0.70    1.30
  14   4   0   17.50    2.50
  14   4   0   15.80    2.60
  14   4   0   19.80    3.60
   4 -18   0   14.80    3.70
  18 -14   0   19.80    3.10
  -4  18   0   11.00    3.50
  18 -14   0   19.70    3.10
 -14  -4   0   16.80    2.40
   3 -18   0  111.69    7.70
  15   3   0  112.59    5.20
  15   3   0  117.19    5.50
  15   3   0  116.69    7.30
  18 -15   0  121.39    6.60
  18 -15   0  114.19    6.30
  -3  18   0  123.69    9.00
  16   2   0    5.50    1.50
   2 -18   0    6.20    2.40
  16   2   0    6.00    2.00
  16   2   0    8.70    1.90
  -2  18   0    7.00    2.70
  18 -16   0    9.50    2.40
  18 -16   0    5.00    1.90
  17   1   0    7.20    2.20
   1 -18   0    6.70    2.60
  17   1   0    8.20    1.60
  17   1   0    7.50    1.50
  18 -17   0    8.80    2.30
  -1  18   0    6.00    2.70
  18 -17   0    3.80    2.00
 -18  18   0   14.00    1.50
  18   0   0   15.80    1.60
 -18  18   0   14.00    1.60
  18   0   0   11.60    2.40
  18   0   0   16.90    2.20
 -18  18   0   13.90    1.60
  18 -18   0   16.50    3.40
   0  18   0   13.70    3.00
  18 -18   0   12.80    2.90
   0  18   0   16.20    4.60
   1  18   0    4.00    2.00
   1  18   0    3.60    2.70
  18 -19   0    2.80    1.40
  18 -19   0   -0.40    1.70
 -18  19   0    0.50    1.10
 -18  19   0    0.00    0.90
 -18  19   0    0.50    0.90
  19  -1   0    2.60    1.60
  -1 -18   0    3.20    1.60
  19  -1   0    1.50    0.80
  19  -1   0    2.30    1.10
  17 -19   0   22.50    4.00
  17 -19   0   24.40    3.70
   2  17   0   31.50    5.60
   2  17   0   22.80    3.90
 -17  19   0   26.40    2.70
  19  -2   0   26.90    1.70
 -17  19   0   30.70    3.20
  19  -2   0   26.40    2.20
 -17  19   0   21.20    2.60
  19  -2   0   26.80    3.00
   3  16   0   10.50    2.90
   3  16   0    8.60    3.10
  16 -19   0    6.50    1.90
   3  16   0    8.70    2.70
  16 -19   0    6.20    2.60
 -16  19   0    7.40    1.90
 -16  19   0    9.90    1.90
  19  -3   0    6.10    1.60
  19  -3   0    8.50    1.40
  15 -19   0    4.60    2.00
   4  15   0   12.80    3.20
   4  15   0    6.10    2.30
   4  15   0    7.20    2.50
  15 -19   0    6.80    2.60
 -15  19   0    9.20    2.10
  19  -4   0    4.70    1.30
  19  -4   0    6.40    1.20
 -15  19   0    5.00    1.90
  14 -19   0    0.40    1.30
  14 -19   0    2.80    1.80
   5  14   0    0.80    1.90
   5  14   0    2.80    2.10
   5  14   0    1.50    1.60
 -14  19   0    3.80    1.70
  -5 -14   0    3.00    1.60
  19  -5   0    3.80    1.00
 -14  19   0    3.20    1.50
   6  13   0   20.10    3.60
  13 -19   0   15.20    3.00
   6  13   0   17.00    4.00
  13 -19   0   14.40    3.40
   6  13   0   17.30    3.20
  -6 -13   0   13.50    2.50
 -13  19   0   15.60    3.00
  19  -6   0   16.10    1.70
 -13  19   0   16.40    3.20
  12 -19   0    2.40    1.40
   7  12   0    5.30    2.10
   7  12   0    2.50    1.80
  12 -19   0   -0.80    1.60
   7  12   0    3.50    2.40
  -7 -12   0   -0.70    1.00
 -12  19   0    1.00    1.60
 -12  19   0    4.00    1.90
  19  -7   0    3.20    1.00
   8  11   0   27.30    5.00
   8  11   0   21.30    3.30
   8  11   0   23.00    3.60
  11 -19   0   23.80    4.00
  11 -19   0   28.80    4.80
  19  -8   0   24.30    1.90
 -11  19   0   19.70    3.70
 -11  19   0   30.00    4.20
  -8 -11   0   21.10    3.10
  19  -8   0   20.90    1.90
  10 -19   0    2.80    1.50
   9  10   0    1.00    1.50
   9  10   0   -0.40    1.60
   9  10   0   -0.90    1.20
  10 -19   0    1.50    2.20
 -10  19   0    0.40    1.50
 -10  19   0    0.70    1.50
  19  -9   0    0.60    0.90
  19  -9   0    1.60    0.90
  -9 -10   0    1.50    1.10
  10   9   0    5.90    2.10
  10   9   0    4.70    1.90
   9 -19   0    6.40    2.40
  10   9   0    7.30    2.60
   9 -19   0    8.90    3.10
 -10  -9   0   10.40    2.10
  -9  19   0    6.40    2.50
  -9  19   0    5.50    2.30
  19 -10   0    7.90    1.60
  11   8   0   67.19    4.80
  11   8   0   67.29    5.00
   8 -19   0   66.49    5.70
  11   8   0   69.59    6.40
   8 -19   0   66.19    6.20
  19 -11   0   65.19    3.90
  -8  19   0   62.69    6.40
 -11  -8   0   64.59    4.20
  12   7   0   12.40    2.60
   7 -19   0   11.10    3.20
  12   7   0   14.60    3.50
  12   7   0    8.60    2.10
  19 -12   0   13.70    2.50
  19 -12   0   14.50    2.30
  -7  19   0   16.60    4.00
 -12  -7   0   14.10    2.30
  13   6   0   45.00    3.80
  13   6   0   42.40    3.90
  13   6   0   50.59    5.40
   6 -19   0   43.30    5.10
 -13  -6   0   45.90    3.60
  -6  19   0   44.40    6.10
  19 -13   0   42.10    3.70
  19 -13   0   43.50    3.70
  14   5   0   61.69    4.40
  14   5   0   62.49    4.20
   5 -19   0   50.79    5.60
  14   5   0   56.99    5.70
 -14  -5   0   54.89    3.80
  19 -14   0   58.79    4.50
  19 -14   0   58.89    4.30
  -5  19   0   42.10    6.10
  15   4   0   14.30    2.40
  15   4   0   10.20    2.80
   4 -19   0   11.10    3.00
  15   4   0   16.50    2.40
  19 -15   0   12.40    2.50
 -15  -4   0   16.00    2.50
  19 -15   0   15.90    2.60
  -4  19   0   10.20    3.10
   3 -19   0   10.60    3.20
  16   3   0   16.60    2.30
  16   3   0   13.80    2.90
  16   3   0   13.50    2.30
  19 -16   0   12.50    2.50
  19 -16   0   11.70    2.70
  -3  19   0   15.90    4.30
  17   2   0    6.80    2.00
  17   2   0    5.30    1.40
   2 -19   0    4.00    1.80
   2 -19   0    5.70    2.30
  17   2   0    3.10    1.30
  19 -17   0    3.50    2.10
  19 -17   0    2.40    1.70
  -2  19   0    1.20    2.30
  18   1   0    2.20    1.00
   1 -19   0    1.60    1.60
  18   1   0    1.00    1.10
  18   1   0    1.70    1.50
  19 -18   0    1.40    1.70
  19 -18   0   -0.20    1.30
  -1  19   0    2.40    2.10
  19   0   0    4.50    2.00
  19   0   0    5.00    1.30
  19   0   0    5.60    1.20
   0 -19   0    3.10    1.90
  19 -19   0    4.30    2.20
   0  19   0    1.70    2.20
  19 -19   0    4.50    1.90
   0  19   0    3.90    2.50
   1  19   0   10.40    3.00
   1  19   0   10.30    3.60
  19 -20   0    4.60    2.10
  19 -20   0    7.30    2.90
 -19  20   0   10.60    1.60
  20  -1   0   13.70    1.90
 -19  20   0   11.80    1.80
  -1 -19   0    7.90    2.40
  20  -1   0   11.50    2.40
  20  -1   0   11.70    1.60
 -19  20   0    9.90    1.60
  18 -20   0    6.80    2.40
   2  18   0   -0.50    1.80
  18 -20   0    5.80    2.70
   2  18   0    4.10    2.80
  -2 -18   0    2.60    1.60
 -18  20   0    7.90    1.80
  20  -2   0    6.90    1.00
  20  -2   0    7.10    1.30
 -18  20   0    7.20    1.60
  20  -2   0    4.60    1.60
 -18  20   0    6.60    1.80
  17 -20   0    2.80    2.10
   3  17   0    5.20    2.50
  17 -20   0    1.40    1.70
   3  17   0    3.80    2.40
 -17  20   0    3.30    1.60
 -17  20   0    4.40    1.50
  20  -3   0    3.90    1.00
 -17  20   0    2.70    1.30
  20  -3   0    3.80    1.20
  -3 -17   0    5.20    1.90
  16 -20   0    4.60    2.50
  16 -20   0    4.00    1.90
   4  16   0    9.70    2.70
   4  16   0    2.50    2.60
   4  16   0    4.70    2.40
 -16  20   0    3.70    1.70
 -16  20   0    4.70    1.70
  20  -4   0    4.50    1.20
  20  -4   0    3.40    1.00
   5  15   0   -2.00    1.50
  15 -20   0    1.10    1.70
   5  15   0   -2.90    1.40
  15 -20   0   -2.80    1.40
   5  15   0   -0.30    1.50
 -15  20   0    1.40    1.30
  20  -5   0    0.70    0.70
 -15  20   0   -0.10    1.50
  14 -20   0    7.00    2.80
   6  14   0    8.60    2.70
  14 -20   0    5.30    1.80
   6  14   0    6.60    2.60
   6  14   0    5.50    2.90
 -14  20   0    6.90    2.00
  20  -6   0    6.50    1.10
 -14  20   0    6.60    2.20
   7  13   0    5.80    2.90
   7  13   0    6.60    2.40
   7  13   0    3.70    2.10
  13 -20   0    4.90    2.50
  13 -20   0    2.80    1.90
  20  -7   0    5.50    0.80
  -7 -13   0    5.20    1.80
  20  -7   0    4.20    1.10
 -13  20   0    2.60    2.00
 -13  20   0    2.50    1.70
   8  12   0   -1.30    1.40
   8  12   0    0.00    1.90
  12 -20   0    1.10    1.80
   8  12   0    1.40    1.70
  12 -20   0    2.00    1.70
  20  -8   0    0.30    0.70
 -12  20   0   -0.40    1.30
  20  -8   0    1.60    0.70
 -12  20   0   -0.80    1.10
  -8 -12   0   -0.60    1.00
   9  11   0   -2.20    1.60
  11 -20   0    1.80    2.00
   9  11   0    3.40    1.80
  11 -20   0    1.50    1.60
   9  11   0    1.30    1.40
 -11  20   0   -0.40    1.70
 -11  20   0    1.90    1.60
  -9 -11   0    1.40    1.20
  20  -9   0    0.10    0.80
  20  -9   0    0.90    0.70
  10 -20   0   13.30    3.10
  10  10   0   10.50    3.10
  10 -20   0   15.60    3.50
  10  10   0   11.10    2.50
  10  10   0    9.90    2.60
  20 -10   0   13.30    1.90
 -10 -10   0   11.50    2.30
 -10  20   0   15.90    3.70
  20 -10   0   15.00    2.00
   9 -20   0    2.00    1.70
  11   9   0   -1.60    1.70
  11   9   0   -1.00    1.30
  11   9   0    0.30    1.30
   9 -20   0    0.40    1.60
 -11  -9   0   -0.20    0.90
  -9  20   0    1.50    2.20
  20 -11   0    0.20    1.10
  12   8   0    1.80    2.20
   8 -20   0    3.00    2.40
  12   8   0    4.10    1.60
  12   8   0    3.40    1.70
  -8  20   0    4.10    2.40
 -12  -8   0    2.70    1.50
  20 -12   0    5.40    1.70
  20 -12   0    2.40    1.30
   7 -20   0   14.00    3.40
  13   7   0   12.00    2.40
  13   7   0   12.10    2.60
  13   7   0   14.30    3.70
  20 -13   0   18.40    2.70
  -7  20   0    7.00    3.00
 -13  -7   0   11.70    2.20
  20 -13   0   12.50    2.40
  14   6   0   13.50    2.40
   6 -20   0    8.90    3.00
  14   6   0   12.30    2.50
  14   6   0   11.80    3.20
  20 -14   0   13.00    2.40
 -14  -6   0   10.30    2.10
  20 -14   0   13.60    2.60
  -6  20   0   12.60    3.60
  15   5   0    9.50    3.20
  15   5   0    5.70    1.80
   5 -20   0    8.40    2.90
  15   5   0    8.70    2.00
  20 -15   0    7.10    1.90
  -5  20   0    6.30    2.90
 -15  -5   0    5.20    1.50
  20 -15   0    4.90    1.90
   4 -20   0   15.20    3.70
  16   4   0   24.40    3.20
  16   4   0   17.30    2.80
  16   4   0   21.40    3.90
  -4  20   0   22.10    4.80
  20 -16   0   19.00    2.90
  20 -16   0   20.20    3.50
   3 -20   0    6.90    3.00
  17   3   0   10.70    3.00
  17   3   0    9.70    2.00
  17   3   0   13.30    2.40
   3 -20   0    6.90    2.20
  -3  20   0    8.90    3.40
  20 -17   0    6.90    2.20
  20 -17   0   10.20    2.80
  18   2   0    6.40    1.50
   2 -20   0    4.10    1.90
   2 -20   0    1.30    2.20
  18   2   0    7.50    2.40
  18   2   0    1.50    1.30
  20 -18   0    6.00    2.00
  -2  20   0    5.70    3.10
  20 -18   0    4.30    2.30
  19   1   0    8.40    2.50
  19   1   0    4.30    1.40
   1 -20   0    3.60    2.00
  19   1   0    5.20    1.50
  20 -19   0    3.90    2.00
  -1  20   0    2.50    2.10
  -1  20   0   10.40    3.40
  20 -19   0    5.80    2.60
  20   0   0    3.90    1.20
  20   0   0    0.40    1.50
   0 -20   0    4.30    1.80
  20 -20   0    1.60    1.60
   0  20   0    1.80    2.50
  20 -20   0    3.40    2.30
  20 -21   0    6.30    2.60
   1  20   0    7.30    3.40
  20 -21   0   10.20    2.70
 -20  21   0    2.30    0.80
  21  -1   0    7.50    1.50
  21  -1   0    3.10    1.10
 -20  21   0    5.00    1.10
 -20  21   0    3.40    1.00
  21  -1   0    2.80    1.50
  19 -21   0    1.20    1.70
  19 -21   0    4.10    2.50
   2  19   0    2.60    2.00
   2  19   0   -4.20    1.90
  21  -2   0   -0.10    1.10
  21  -2   0   -0.20    0.70
 -19  21   0    0.60    1.20
 -19  21   0    1.00    1.10
 -19  21   0    1.50    1.00
  21  -2   0    2.20    1.00
  -2 -19   0    0.90    1.80
  18 -21   0    4.60    2.20
  18 -21   0   -1.80    1.50
   3  18   0   -0.30    2.30
   3  18   0    9.40    3.00
  -3 -18   0    2.90    1.70
  21  -3   0    1.50    0.90
 -18  21   0    3.30    1.70
 -18  21   0    2.40    1.60
  21  -3   0    1.90    1.20
 -18  21   0    1.40    1.40
   4  17   0    0.80    1.50
  17 -21   0    1.30    2.00
  17 -21   0   -1.30    1.20
   4  17   0   -2.00    1.80
 -17  21   0    0.10    1.30
  21  -4   0   -0.50    0.80
 -17  21   0    0.30    1.70
 -17  21   0    2.70    1.30
  -4 -17   0    0.70    1.40
  21  -4   0    1.20    0.80
   5  16   0   -0.30    1.60
   5  16   0    0.60    1.80
  16 -21   0    1.60    1.60
  16 -21   0    3.70    2.20
   5  16   0   -0.40    1.50
  21  -5   0    0.20    0.60
 -16  21   0   -0.50    1.10
  -5 -16   0    1.00    1.90
 -16  21   0    0.80    1.20
   6  15   0   19.70    3.70
   6  15   0   15.30    3.60
  15 -21   0   14.20    3.10
  15 -21   0   11.90    3.30
   6  15   0   10.90    3.40
  21  -6   0   13.10    1.50
 -15  21   0   16.00    3.10
 -15  21   0   14.20    3.00
  14 -21   0   -0.40    1.50
   7  14   0   -2.40    1.40
   7  14   0    2.70    2.20
  14 -21   0    1.00    1.80
   7  14   0   -2.30    1.70
 -14  21   0    2.40    1.80
 -14  21   0    1.10    1.60
  21  -7   0   -0.60    0.60
   8  13   0    5.00    2.10
  13 -21   0    5.80    2.30
   8  13   0    4.20    2.50
   8  13   0    5.20    2.20
  13 -21   0    3.90    1.90
  21  -8   0    4.70    1.00
 -13  21   0    3.30    2.30
  21  -8   0    4.50    1.10
   9  12   0    7.30    2.80
  12 -21   0   11.00    3.20
   9  12   0    9.20    2.50
   9  12   0   10.40    3.00
  12 -21   0    9.30    2.60
 -12  21   0   10.30    3.10
  -9 -12   0    8.80    2.20
  21  -9   0    8.60    1.50
  21  -9   0    9.50    1.60
  10  11   0    0.00    1.70
  11 -21   0    1.30    1.90
  10  11   0    2.90    1.90
  10  11   0    4.40    2.00
  11 -21   0   -0.10    1.50
  21 -10   0    1.40    1.10
  21 -10   0    0.80    0.70
 -10 -11   0   -2.30    0.90
 -11  21   0    0.00    1.80
  11  10   0    3.80    1.60
  11  10   0    1.70    1.50
  10 -21   0   -1.50    1.30
  11  10   0    0.30    1.70
  10 -21   0   -2.30    1.60
 -10  21   0    2.00    1.90
  21 -11   0    1.60    1.00
 -11 -10   0    4.20    1.70
  21 -11   0    1.30    0.90
  21 -11   0    3.10    1.30
  12   9   0    7.30    2.40
   9 -21   0    3.60    2.40
   9 -21   0    8.30    3.10
  12   9   0    5.20    2.00
  12   9   0    4.40    2.40
  -9  21   0    1.10    1.70
  21 -12   0    4.90    1.70
 -12  -9   0    2.80    1.50
  21 -12   0    4.30    1.50
  13   8   0    3.60    2.40
  13   8   0    3.50    1.50
   8 -21   0    1.00    1.70
  13   8   0    1.90    1.60
  -8  21   0   -1.10    1.80
  -8  21   0    1.80    2.20
  21 -13   0    0.10    1.10
 -13  -8   0    1.30    1.20
  21 -13   0    3.50    1.50
   7 -21   0    6.20    2.60
  14   7   0    2.40    1.60
  14   7   0    6.30    2.50
  14   7   0    3.10    1.60
  -7  21   0    4.10    2.50
  -7  21   0   -0.10    1.50
 -14  -7   0    5.20    1.60
  21 -14   0    5.90    1.70
  21 -14   0    5.00    1.80
  15   6   0   35.70    5.20
  15   6   0   30.10    3.30
   6 -21   0   25.70    4.80
  15   6   0   30.00    3.50
  21 -15   0   28.90    3.10
  21 -15   0   29.00    3.80
  -6  21   0   25.00    4.70
  -6  21   0   26.80    4.40
 -15  -6   0   26.10    2.90
  16   5   0    9.10    2.10
   5 -21   0    6.00    2.80
  16   5   0   12.00    3.30
  16   5   0    8.30    2.10
  21 -16   0    7.50    2.00
  -5  21   0    9.70    3.50
  -5  21   0   13.40    3.40
  21 -16   0    8.30    2.30
 -16  -5   0    7.90    1.90
   4 -21   0    9.70    2.80
  17   4   0   10.80    2.30
  17   4   0    7.40    2.70
   4 -21   0   10.10    3.20
  17   4   0    9.30    2.10
  21 -17   0    9.50    2.50
  -4  21   0   12.30    4.00
  -4  21   0   11.30    4.10
  21 -17   0   11.00    2.40
  18   3   0   28.50    3.00
   3 -21   0   21.70    4.50
   3 -21   0   21.10    3.80
  18   3   0   24.10    2.80
  18   3   0   28.00    4.30
  -3  21   0   27.60    5.10
  -3  21   0   21.00    4.70
  21 -18   0   34.80    3.90
  21 -18   0   20.50    3.80
  19   2   0   14.60    2.30
  19   2   0   18.30    3.40
  19   2   0   13.50    2.30
  21 -19   0   15.80    3.40
  21 -19   0   14.60    2.80
  -2  21   0    6.60    3.10
  20   1   0    5.10    2.20
  20   1   0    9.40    1.70
  20   1   0    7.20    1.70
  21 -20   0    6.60    2.20
  21 -20   0    9.00    3.00
  -1  21   0    6.10    3.20
  21   0   0    7.10    2.20
  21   0   0    1.50    1.30
  21   0   0    4.80    1.30
  21 -21   0    6.10    2.20
   0  21   0   -0.20    1.60
  21 -21   0    6.30    2.60
   1  21   0   -0.10    2.70
  21 -22   0    1.30    1.70
  21 -22   0    2.00    2.20
  22  -1   0    7.00    1.80
  22  -1   0    5.80    1.30
  22  -1   0    2.20    1.00
  20 -22   0   25.70    4.60
   2  20   0   23.80    5.30
  20 -22   0   27.40    4.20
  22  -2   0   29.30    2.30
 -20  22   0   25.70    2.50
  22  -2   0   28.50    2.00
  22  -2   0   26.50    3.10
 -20  22   0   22.40    2.60
 -20  22   0   25.50    2.70
  19 -22   0    3.20    2.30
  19 -22   0    8.50    2.60
   3  19   0   -0.50    2.20
 -19  22   0    1.40    1.50
 -19  22   0    3.40    1.70
  22  -3   0    4.90    1.40
  22  -3   0    3.90    1.10
 -19  22   0    4.30    1.80
  18 -22   0    2.50    2.10
   4  18   0    4.40    2.50
   4  18   0    1.00    2.20
  18 -22   0    1.40    2.10
 -18  22   0   -0.10    1.40
  -4 -18   0    4.30    2.00
  22  -4   0    4.30    1.20
 -18  22   0    2.80    1.60
 -18  22   0    1.70    1.60
  22  -4   0    4.70    1.10
  17 -22   0    0.00    2.00
  17 -22   0    1.80    1.90
   5  17   0    1.20    2.00
   5  17   0    2.20    2.40
  22  -5   0    4.30    1.00
  -5 -17   0    0.10    1.70
 -17  22   0    0.10    1.60
 -17  22   0    2.00    1.40
  16 -22   0    1.80    2.10
   6  16   0   -1.10    1.20
  16 -22   0    2.70    1.80
   6  16   0    2.30    2.20
   6  16   0    2.80    2.10
  22  -6   0    2.30    0.80
 -16  22   0    4.20    2.00
 -16  22   0    1.40    1.60
  -6 -16   0    0.70    1.20
   7  15   0    4.00    2.30
  15 -22   0    5.70    2.30
  15 -22   0    7.70    2.70
   7  15   0   -0.30    1.40
   7  15   0    3.20    2.30
 -15  22   0    1.70    1.80
  22  -7   0    4.30    1.00
  -7 -15   0    3.10    2.00
   8  14   0    6.00    3.40
   8  14   0    1.10    1.70
   8  14   0    5.50    2.30
  14 -22   0    2.60    1.80
  14 -22   0    1.30    2.20
  22  -8   0    4.00    1.00
 -14  22   0    3.00    2.00
  22  -8   0    3.40    1.00
   9  13   0   -0.50    1.90
   9  13   0    1.00    1.70
  13 -22   0   -0.30    2.10
  13 -22   0   -2.20    1.40
   9  13   0    2.30    2.20
 -13  22   0   -2.40    1.50
  22  -9   0   -0.90    0.60
  10  12   0    2.00    2.10
  10  12   0    3.60    2.00
  10  12   0    0.30    1.70
  12 -22   0    5.00    2.60
  12 -22   0    1.90    1.80
  22 -10   0    0.60    0.70
 -12  22   0    0.20    1.70
  22 -10   0    0.80    0.90
  11  11   0   15.20    3.00
  11 -22   0    8.20    2.30
  11 -22   0   13.50    3.60
  11  11   0   19.00    3.50
  11  11   0    9.00    3.00
 -11  22   0   13.00    3.20
 -11  22   0   11.40    3.10
  22 -11   0   15.60    2.10
  22 -11   0   14.10    1.90
  22 -11   0   13.30    2.20
 -11 -11   0   17.40    3.00
  10 -22   0    1.80    1.90
  10 -22   0    0.20    2.10
  12  10   0   -2.40    1.20
  12  10   0    0.30    1.60
  12  10   0    0.20    1.20
 -12 -10   0   -1.00    1.00
  22 -12   0    1.20    1.00
  22 -12   0   -1.50    0.80
 -10  22   0   -1.90    1.80
 -10  22   0    2.30    1.50
  13   9   0    2.20    1.90
   9 -22   0   -2.30    1.30
  13   9   0    2.50    2.20
  13   9   0    3.90    1.80
   9 -22   0    3.40    2.30
  22 -13   0    3.30    1.30
  -9  22   0    1.30    1.80
  -9  22   0    5.20    2.70
  22 -13   0    0.10    1.20
 -13  -9   0    0.80    1.30
  14   8   0   28.10    3.90
   8 -22   0   27.90    5.00
  14   8   0   19.60    4.20
  14   8   0   28.00    4.10
 -14  -8   0   22.20    3.00
  22 -14   0   32.00    3.20
  22 -14   0   26.40    3.40
  -8  22   0   22.20    4.00
  -8  22   0   30.00    5.40
   7 -22   0    4.30    2.30
  15   7   0    4.40    2.10
  15   7   0    1.40    1.60
  15   7   0    7.30    2.90
  22 -15   0    4.80    1.90
  22 -15   0    4.20    1.60
  -7  22   0   -0.30    1.90
  -7  22   0    4.60    2.40
 -15  -7   0    2.60    1.40
  16   6   0    3.40    1.40
   6 -22   0   -4.00    1.40
  16   6   0    0.10    1.50
  16   6   0   -0.70    1.10
   6 -22   0    1.30    1.30
  22 -16   0   -0.70    1.50
  -6  22   0   -0.20    1.70
  22 -16   0    0.30    1.30
 -16  -6   0   -0.90    1.10
  -6  22   0    0.40    2.10
  17   5   0    6.80    2.00
   5 -22   0    0.00    1.90
  17   5   0    3.00    1.60
  17   5   0    6.40    2.60
  -5  22   0    5.50    3.10
  22 -17   0    2.50    1.90
  22 -17   0    4.90    2.00
   4 -22   0    5.10    2.40
  18   4   0    7.50    2.00
  18   4   0    6.60    2.00
  18   4   0   10.30    3.00
  22 -18   0    0.50    2.00
  22 -18   0    7.80    2.30
  -4  22   0    7.30    3.10
  19   3   0    6.20    1.70
  19   3   0    6.70    2.40
  19   3   0    9.10    1.90
  22 -19   0    5.20    2.30
  22 -19   0    7.00    2.20
  -3  22   0    7.50    3.40
  20   2   0   46.90    3.60
  20   2   0   46.20    3.70
  20   2   0   54.79    5.70
  22 -20   0   56.69    5.10
  22 -20   0   65.09    5.90
  -2  22   0   60.79    7.30
  21   1   0   10.40    2.80
  21   1   0    8.90    2.00
  21   1   0   10.60    2.00
  22 -21   0   10.80    2.60
  -1  22   0   11.00    4.00
  22 -21   0   12.40    3.30
  22   0   0    5.10    1.40
  22   0   0    2.30    1.30
  22   0   0    5.20    2.00
  22 -22   0    5.50    2.00
  22 -22   0    1.50    2.50
   0  22   0    0.90    2.00
  22 -23   0   33.80    4.70
  22 -23   0   24.50    4.90
   1  22   0   44.80    7.60
  23  -1   0   27.10    2.40
  23  -1   0   36.00    2.50
  23  -1   0   26.40    3.60
  21 -23   0   -4.70    1.50
   2  21   0   -2.10    2.00
  21 -23   0   -0.30    1.90
 -21  23   0   -1.00    0.80
  23  -2   0    0.20    1.30
  23  -2   0    1.10    0.80
  20 -23   0   -1.30    2.00
   3  20   0    0.00    2.20
 -20  23   0    7.10    1.80
  23  -3   0    6.40    1.20
 -20  23   0    7.60    1.70
 -20  23   0    5.50    1.80
  23  -3   0    5.60    0.90
  23  -3   0    9.10    1.80
   4  19   0    1.80    2.00
  19 -23   0    7.20    2.30
  19 -23   0    6.20    3.10
 -19  23   0    2.70    1.80
 -19  23   0   10.00    2.30
 -19  23   0    4.40    2.30
  23  -4   0    3.60    1.10
  18 -23   0    2.50    2.50
  18 -23   0    7.00    2.40
   5  18   0   -0.30    1.90
 -18  23   0    1.20    1.60
  -5 -18   0    2.40    2.00
 -18  23   0    2.50    1.70
 -18  23   0    3.30    1.80
  23  -5   0    2.70    0.90
  17 -23   0   -1.10    1.30
   6  17   0   -2.30    1.90
   6  17   0    1.60    2.00
  17 -23   0    1.60    2.20
 -17  23   0    0.10    1.60
 -17  23   0   -1.10    1.70
  -6 -17   0    1.30    1.60
   7  16   0   31.20    5.10
   7  16   0   26.20    4.90
   7  16   0   20.30    5.20
  16 -23   0   21.70    3.90
  16 -23   0   27.40    5.50
  23  -7   0   19.60    1.70
 -16  23   0   23.10    3.80
  -7 -16   0   23.20    3.70
   8  15   0    9.70    2.70
   8  15   0    5.20    2.60
  15 -23   0    6.40    2.80
  15 -23   0   14.50    3.60
   8  15   0   14.50    3.60
  -8 -15   0    8.40    2.40
 -15  23   0    8.70    2.70
  23  -8   0    9.30    1.30
   9  14   0    3.70    2.50
   9  14   0   -0.10    1.80
  14 -23   0    1.10    1.80
   9  14   0    4.10    3.00
  14 -23   0    4.20    2.40
  -9 -14   0    0.40    1.70
  23  -9   0    1.80    0.90
 -14  23   0    2.10    2.20
  23  -9   0    0.90    0.80
  13 -23   0   16.50    3.70
  10  13   0   14.80    4.10
  10  13   0   15.40    3.60
  10  13   0   23.00    3.90
  13 -23   0   13.80    3.20
 -13  23   0   17.40    4.10
  23 -10   0   14.40    2.10
  23 -10   0   18.80    2.20
  23 -10   0   17.40    1.90
 -13  23   0   17.40    3.70
  12 -23   0    4.70    2.40
  11  12   0    2.20    2.00
  12 -23   0    1.40    2.00
  11  12   0    2.40    2.50
  11  12   0    3.40    1.50
  23 -11   0    3.10    1.40
 -12  23   0    5.60    2.80
  23 -11   0    4.10    1.10
  23 -11   0    6.00    1.50
 -12  23   0    1.90    2.00
  11 -23   0    8.60    3.20
  12  11   0   -0.30    1.80
  11 -23   0   -0.20    1.90
  12  11   0    0.20    1.90
  12  11   0    6.00    2.30
  23 -12   0    1.70    1.20
  23 -12   0    5.60    1.60
  23 -12   0    3.70    1.20
 -11  23   0    2.30    2.00
 -11  23   0    3.60    2.40
  13  10   0   27.60    4.30
  13  10   0   26.10    4.00
  10 -23   0   35.70    7.20
  13  10   0   23.00    5.00
  10 -23   0   20.10    4.40
 -10  23   0   24.80    4.70
 -13 -10   0   15.80    3.60
 -10  23   0   16.90    3.70
  23 -13   0   23.10    3.00
  23 -13   0   20.80    2.70
  14   9   0    0.50    1.60
   9 -23   0    2.10    2.20
  14   9   0    3.90    2.40
  14   9   0   -1.60    1.40
  -9  23   0    1.60    2.30
 -14  -9   0    0.50    1.10
  -9  23   0   -0.20    1.60
  23 -14   0   -0.70    1.20
  23 -14   0    1.70    1.20
   8 -23   0    5.20    2.70
  15   8   0    3.40    2.10
  15   8   0    8.00    2.30
  15   8   0    6.20    2.20
  23 -15   0    4.20    1.80
  23 -15   0    5.70    1.70
  -8  23   0    3.80    2.60
 -15  -8   0    4.00    1.60
   7 -23   0    0.40    2.30
  16   7   0    0.20    2.10
  16   7   0    0.50    1.70
  16   7   0    3.70    1.80
  -7  23   0    1.70    2.00
  23 -16   0   -1.00    1.00
  23 -16   0    1.40    1.80
 -16  -7   0    4.00    1.50
   6 -23   0    3.60    2.90
  17   6   0    7.10    2.20
  17   6   0   10.20    2.40
  17   6   0   10.10    3.10
  23 -17   0    4.60    2.20
  23 -17   0   10.80    2.30
  -6  23   0   11.50    3.70
  18   5   0    1.30    1.50
  18   5   0    0.70    1.40
   5 -23   0   -1.10    2.10
  18   5   0    3.70    2.10
  23 -18   0    1.70    1.60
  23 -18   0   -1.60    2.00
  -5  23   0    7.10    3.10
  19   4   0    4.40    1.70
  19   4   0    2.90    2.40
  19   4   0    4.20    1.50
  23 -19   0    1.10    1.90
  -4  23   0   -0.80    2.30
  23 -19   0    1.00    1.60
  20   3   0    7.50    1.90
  20   3   0    7.50    2.00
  20   3   0    5.20    2.60
  -3  23   0    6.30    3.10
  23 -20   0    4.50    2.30
  23 -20   0    9.90    2.40
  21   2   0   16.00    2.40
  21   2   0   12.40    2.20
  21   2   0   24.60    4.30
  23 -21   0   13.60    2.80
  -2  23   0   11.40    3.70
  23 -21   0   17.40    3.90
  22   1   0   11.90    3.00
  22   1   0   16.10    2.40
  22   1   0   15.00    2.20
  23 -22   0   13.20    2.70
  -1  23   0   21.80    5.30
  23 -22   0   13.10    3.20
  21 -24   0   20.50    4.40
   3  21   0    7.20    2.80
  24  -3   0   14.50    2.10
  20 -24   0   -1.80    1.70
   4  20   0   -2.30    2.40
 -20  24   0    0.20    1.70
 -20  24   0    1.80    1.60
 -20  24   0   -2.40    1.50
  19 -24   0    6.80    2.90
   5  19   0   -2.60    2.30
 -19  24   0   -0.80    1.90
 -19  24   0    5.20    2.10
 -19  24   0   -2.30    1.60
   6  18   0   -0.90    1.80
  18 -24   0    6.00    2.80
 -18  24   0    4.20    2.50
 -18  24   0   -0.80    1.80
   7  17   0    1.20    2.70
  17 -24   0    4.50    2.70
  -7 -17   0    4.30    2.10
 -17  24   0    2.70    2.40
  16 -24   0    1.10    2.00
   8  16   0   -0.70    2.10
   8  16   0    0.60    2.90
  -8 -16   0    1.00    1.60
 -16  24   0    2.80    2.10
   9  15   0   -1.60    2.10
   9  15   0    0.70    1.80
  15 -24   0    3.70    2.40
   9  15   0    0.60    1.70
 -15  24   0    3.40    2.30
  24  -9   0    0.30    0.80
 -15  24   0   -0.70    1.80
  -9 -15   0   -0.50    1.40
  24  -9   0   -0.40    0.60
  10  14   0    0.30    2.00
  14 -24   0   -2.20    1.80
  10  14   0    4.10    2.20
  10  14   0    1.80    2.30
  24 -10   0   -0.30    0.90
 -10 -14   0    0.60    1.50
  24 -10   0    2.20    1.00
  24 -10   0    1.20    0.80
 -14  24   0   -1.20    1.60
 -14  24   0    4.60    2.50
  11  13   0   -3.60    1.70
  11  13   0    2.90    2.00
  11  13   0    6.30    2.30
 -13  24   0    2.30    2.10
 -13  24   0    0.10    1.80
  24 -11   0   -1.30    0.60
  24 -11   0    0.90    0.90
  12  12   0    4.60    2.20
  12  12   0   -4.90    2.00
  12 -24   0   -1.00    1.90
  12  12   0    5.50    2.40
 -12  24   0   -0.60    1.80
 -12  24   0    0.90    1.80
  24 -12   0   -1.80    1.10
  24 -12   0    3.50    1.30
  24 -12   0    2.30    1.00
  13  11   0    0.20    1.80
  13  11   0   -3.00    1.40
  13  11   0    3.10    2.00
  24 -13   0    3.10    1.20
  24 -13   0   -0.10    1.00
 -11  24   0    3.90    2.40
  24 -13   0   -3.50    1.20
 -11  24   0   -2.60    2.10
  14  10   0   -0.80    1.70
  10 -24   0   -1.50    1.80
  14  10   0    1.00    2.40
  14  10   0    2.60    1.80
 -10  24   0    2.80    2.60
  24 -14   0   -0.20    1.20
  24 -14   0    0.40    1.20
  15   9   0    6.20    2.50
  15   9   0    5.30    2.40
   9 -24   0    3.60    2.50
  15   9   0    4.70    2.20
  24 -15   0    5.80    1.70
  -9  24   0    1.90    2.70
 -15  -9   0    4.90    1.70
  24 -15   0    1.40    1.50
  16   8   0    0.00    1.60
  16   8   0    1.10    1.90
   8 -24   0   -2.80    1.90
  16   8   0    3.30    1.90
  -8  24   0    2.00    2.70
  24 -16   0    6.70    1.80
  24 -16   0   -0.90    1.40
 -16  -8   0   -0.70    1.50
   7 -24   0   -3.30    1.80
  17   7   0    1.90    1.80
  17   7   0    2.10    1.80
  17   7   0    1.90    2.10
  24 -17   0    3.40    1.90
 -17  -7   0    0.10    1.40
  24 -17   0    0.40    1.40
  -7  24   0   -2.10    1.80
  18   6   0   11.50    2.50
  18   6   0    9.60    2.40
  18   6   0   10.50    3.20
   6 -24   0    5.50    2.60
  24 -18   0   11.70    3.00
  -6  24   0   13.80    3.80
  24 -18   0   11.10    2.30
  19   5   0    7.10    1.80
  19   5   0    6.80    1.90
  19   5   0    5.80    2.50
  24 -19   0    2.50    1.70
  24 -19   0    0.80    1.90
  -5  24   0    3.10    3.10
  20   4   0   -2.30    1.60
  20   4   0    1.90    2.50
  20   4   0    0.90    1.50
  24 -20   0   -0.50    2.20
  24 -20   0   -0.20    1.40
  -4  24   0   -1.80    2.30
  21   3   0   17.10    2.50
  21   3   0   13.70    2.60
  21   3   0   12.80    3.40
  24 -21   0   15.60    2.80
  -3  24   0   14.30    4.30
  24 -21   0    7.50    3.00
  19 -25   0    1.80    2.10
   6  19   0   -3.70    1.50
 -19  25   0    0.20    2.10
 -19  25   0   -0.10    2.00
  18 -25   0   -0.10    2.20
   7  18   0    3.00    3.50
 -18  25   0    4.30    2.40
  17 -25   0    3.20    2.30
   8  17   0    4.60    3.20
 -17  25   0    1.30    1.90
 -17  25   0    0.70    1.80
   9  16   0    1.70    3.00
  16 -25   0    0.30    1.90
 -16  25   0    5.20    2.60
 -16  25   0   -1.50    1.70
  10  15   0    0.50    2.50
  15 -25   0    2.40    2.30
  10  15   0    0.60    2.00
  10  15   0   -5.00    1.80
 -15  25   0    5.10    2.50
 -15  25   0    2.10    2.70
 -10 -15   0   -1.60    1.50
  11  14   0   -3.60    2.50
  11  14   0    5.50    2.50
  14 -25   0    3.10    2.70
  11  14   0   -3.10    1.90
 -14  25   0    2.90    2.10
 -14  25   0    1.80    2.10
  25 -11   0   -0.70    0.70
  25 -11   0    2.10    1.00
 -11 -14   0    0.00    1.80
  12  13   0    2.10    2.70
  12  13   0    2.90    2.30
  12  13   0   -2.00    1.80
  13 -25   0    3.00    2.40
 -12 -13   0    6.20    2.00
  25 -12   0    1.80    1.30
  25 -12   0    1.40    1.00
 -13  25   0    0.60    2.40
  25 -12   0    3.60    1.30
  13  12   0    8.20    2.60
  13  12   0    1.20    2.70
  12 -25   0    5.40    3.00
  13  12   0    6.10    2.20
  25 -13   0    1.20    1.50
  25 -13   0    1.50    1.10
  25 -13   0    5.30    1.40
 -13 -12   0    4.70    2.20
 -12  25   0    3.40    2.70
  14  11   0    7.40    2.60
  11 -25   0    4.60    2.30
  14  11   0    2.60    3.00
  14  11   0    9.00    2.90
  25 -14   0    5.80    2.00
  25 -14   0    5.90    1.60
 -11  25   0    6.80    3.30
  25 -14   0    8.40    1.70
  15  10   0   -2.40    1.80
  15  10   0    3.30    2.10
  15  10   0   -0.40    2.40
  10 -25   0   -3.20    1.90
  25 -15   0    4.30    1.50
  25 -15   0   -0.90    1.30
 -10  25   0   -0.70    2.10
  16   9   0    3.00    2.00
  16   9   0    0.70    2.40
   9 -25   0   -0.10    2.10
  16   9   0   -0.70    1.80
  25 -16   0   -0.90    1.30
  25 -16   0   -2.50    1.50
  -9  25   0   -3.60    1.60
   8 -25   0    2.60    2.80
  17   8   0    6.50    2.20
  17   8   0    3.20    2.60
  17   8   0    5.50    2.10
  -8  25   0    1.40    2.90
  25 -17   0    4.20    1.70
  25 -17   0    4.80    2.20
  18   7   0    1.20    2.60
  18   7   0    2.90    2.00
  18   7   0    2.80    1.80
   7 -25   0    3.10    2.50
  -7  25   0   -1.40    2.20
  25 -18   0    2.50    1.90
  19   6   0   14.70    4.00
  19   6   0   13.30    2.70
  19   6   0   12.40    2.80
  25 -19   0   12.20    2.40
  -6  25   0    6.00    2.90
  25 -19   0    9.50    3.10
  10  16   0    2.90    2.80
  16 -26   0   -1.60    2.30
 -16  26   0   -0.70    2.40
 -16  26   0    0.90    2.60
  15 -26   0    3.60    2.60
  11  15   0    4.20    1.50
 -11 -15   0   -2.30    1.50
 -15  26   0   -0.40    2.30
  12  14   0    3.00    2.70
  14 -26   0    7.30    2.50
  12  14   0    2.70    3.70
 -14  26   0   -3.40    2.30
  26 -12   0    3.50    1.00
 -12 -14   0    2.10    1.90
  26 -12   0    3.70    1.10
  13  13   0    2.90    3.00
  13  13   0    6.10    2.40
  13  13   0   -0.20    1.80
  13 -26   0   -3.70    1.90
  26 -13   0    2.50    1.00
  26 -13   0    0.20    1.00
 -13 -13   0   -0.40    1.80
  26 -13   0    3.70    1.40
 -13  26   0    1.10    2.30
  12 -26   0    4.60    2.50
  14  12   0    4.90    2.30
  14  12   0    6.80    2.30
 -12  26   0    7.30    3.20
  11 -26   0    1.80    2.30
  15  11   0    4.10    2.10
  15  11   0    3.00    2.90
  15  11   0   -1.50    2.10
  26 -15   0    2.10    1.10
 -11  26   0   -1.80    1.90
 -15 -11   0   -1.80    1.60
  26 -15   0   -1.80    1.50
  26 -15   0   -0.10    1.20
  16  10   0   -3.20    2.00
  16  10   0    3.90    2.30
  16  10   0    2.90    1.90
 -10  26   0   -1.90    2.10
  26 -16   0    5.90    1.60
  26 -16   0   -2.50    1.60
   2  -1  -1    1.00    0.40
  -1  -1  -1    1.30    0.50
  -1   2  -1    1.00    0.50
   2  -1  -1    0.70    0.30
  -1   2  -1    0.30    0.40
   1  -2   1    1.30    0.40
   1   1   1    0.50    0.40
   1  -2   1    1.40    0.60
  -1   3  -1 1844.22   35.20
  -2  -1  -1 1835.42   34.50
   3  -2  -1 1895.71   34.80
  -2  -1  -1 1901.21   35.70
   3  -2  -1 1897.61   34.70
   1  -3   1 1818.52   35.40
   1  -3   1 1914.61   35.20
  -3   2   1 1903.31   34.60
   2   1   1 1902.11   35.70
  -3   2   1 1913.61   34.60
   2  -2  -1   14.80    1.00
   2  -2  -1   14.10    1.10
   2  -2  -1   14.80    1.10
   0   2  -1   14.00    1.10
   0   2  -1   13.60    1.00
  -2   0  -1   15.10    1.20
  -2   2   1   14.60    1.10
  -2   2   1   14.20    1.00
   0  -2   1   13.60    1.00
   2   0   1   13.40    1.10
   0  -2   1   15.10    1.20
  -2   2   1   13.90    1.10
   1   1  -1   17.20    1.00
   1  -2  -1   16.30    1.30
   1   1  -1   16.10    1.00
  -1   2   1   17.50    1.40
   2  -1   1   16.80    0.90
   2  -1   1   16.90    0.90
   2  -1   1   17.50    0.60
  -1  -1   1   16.60    1.10
  -2   2  -1   19.30    1.00
   2   0  -1   20.60    1.10
   2   0  -1   21.20    1.00
   0  -2  -1   21.90    1.60
  -2   2  -1   20.20    1.10
   2  -2   1   19.30    1.00
  -2   0   1   18.70    0.90
   0   2   1   18.10    1.50
  -2   0   1   18.40    1.10
   2  -2   1   19.40    1.10
  -2   3  -1   56.19    2.30
   3  -1  -1   53.89    1.70
  -1  -2  -1   57.89    2.20
  -1  -2  -1   61.29    2.80
  -2   3  -1   55.79    2.20
  -3   1   1   51.79    1.40
   1   2   1   57.89    2.80
   2  -3   1   53.59    2.10
   2  -3   1   49.40    2.20
  -2   4  -1  114.39    3.80
  -2  -2  -1  112.99    3.40
   4  -2  -1  110.79    2.90
   4  -2  -1  113.19    2.90
  -2  -2  -1  118.09    4.30
   4  -2  -1  112.49    3.00
  -2   4  -1  116.89    3.80
   2  -4   1  118.59    3.80
   2  -4   1  109.99    3.90
   2   2   1  120.29    3.50
   2   2   1  111.29    4.30
  -2   5  -1 6640.54  218.18
   5  -3  -1 6680.23  176.48
  -3  -2  -1 6601.54  189.38
  -5   3   1 5905.51  172.68
   3   2   1 6480.65  187.98
   2  -5   1 6675.73  215.28
   4  -3  -1    9.30    1.20
   4  -3  -1   10.30    1.20
  -3  -1  -1   11.00    1.60
  -3  -1  -1    9.60    1.00
   4  -3  -1   11.00    1.20
  -1   4  -1    9.70    1.30
  -1   4  -1   12.00    1.40
   3   1   1   11.90    1.10
  -4   3   1   10.50    1.20
   3   1   1    9.20    1.40
  -4   3   1   10.90    1.10
   1  -4   1   10.00    1.30
   1  -4   1   11.80    1.60
  -4   3   1   10.60    1.10
   0   3  -1    2.90    0.90
   3  -3  -1    2.40    0.80
   3  -3  -1    2.80    0.80
   0   3  -1    2.90    0.80
  -3   0  -1    3.50    0.90
  -3   3   1    2.70    0.70
   0  -3   1    2.70    0.80
  -3   3   1    4.20    0.90
   0  -3   1    3.10    0.90
   3   0   1    2.60    0.80
  -3   3   1    3.40    0.80
   3   0   1    3.80    0.40
   2  -3  -1  955.90   19.20
   1   2  -1  981.70   18.80
  -3   1  -1  945.51   18.40
   1   2  -1  990.90   18.90
   2  -3  -1  957.70   19.10
  -1  -2   1  999.60   18.80
  -2   3   1  976.10   19.10
  -2   3   1  935.91   19.20
   3  -1   1  981.80   18.40
  -1  -2   1  984.80   18.90
   1  -3  -1    7.60    1.40
   2   1  -1    9.50    1.00
  -3   2  -1    7.60    0.80
  -3   2  -1    7.80    0.70
   2   1  -1    9.40    1.00
  -3   2  -1    6.90    0.70
   1  -3  -1    8.70    1.20
  -1   3   1    8.10    1.20
   3  -2   1    8.60    0.70
  -2  -1   1    9.50    1.00
  -2  -1   1    9.20    1.00
   3  -2   1    6.80    0.70
   3   0  -1   12.40    0.90
  -3   3  -1   11.50    1.20
   3   0  -1   12.50    1.10
  -3   3  -1   12.50    1.20
   0  -3  -1   13.20    1.70
   0  -3  -1   13.00    1.50
  -3   0   1   13.10    1.10
  -3   0   1   11.60    0.70
   3  -3   1   12.00    1.10
   0   3   1   11.40    1.60
   3  -3   1   12.30    1.20
   4  -1  -1 1101.09   20.30
  -3   4  -1 1199.28   21.80
  -3   4  -1 1097.99   21.70
  -1  -3  -1 1204.78   21.90
  -1  -3  -1 1114.69   22.90
   1   3   1 1125.19   21.80
   3  -4   1 1071.99   21.70
   1   3   1 1085.79   22.90
   1   3   1 1071.49   21.80
   3  -4   1  983.40   21.40
  -2  -3  -1  124.89    5.00
   5  -2  -1  114.09    2.80
  -2  -3  -1  123.29    3.90
   5  -2  -1  113.89    2.80
  -3   5  -1  119.29    4.20
  -3   5  -1  121.49    4.30
   2   3   1  120.29    4.90
   2   3   1  118.09    4.00
   3  -5   1  118.99    4.30
   3  -5   1  122.79    4.20
   6  -3  -1   86.49    2.60
  -3  -3  -1   83.19    4.20
  -3   6  -1   84.59    3.80
  -3  -3  -1   85.89    3.20
  -3   6  -1   84.69    3.90
   6  -3  -1   84.29    2.50
   6  -3  -1   84.29    2.50
   3   3   1   81.59    4.30
   3   3   1   83.99    3.40
   3  -6   1   85.39    3.90
   3  -6   1   88.59    3.80
  -3   7  -1  555.14   13.40
   7  -4  -1  574.24   11.30
   7  -4  -1  575.44   11.70
  -3   7  -1  561.24   13.70
   7  -4  -1  552.04   11.50
  -4  -3  -1  571.24   12.20
   4   3   1  575.94   12.60
   3  -7   1  544.55   13.60
   3  -7   1  564.34   13.40
   4   3   1  557.34   14.20
   6  -4  -1  138.69    4.10
  -4  -2  -1  139.69    5.30
  -2   6  -1  136.39    5.00
   6  -4  -1  140.39    3.70
  -2   6  -1  129.69    5.00
   6  -4  -1  137.29    4.00
   2  -6   1  131.69    4.80
  -6   4   1  124.49    3.40
   4   2   1  138.69    5.30
   2  -6   1  133.89    5.10
  -6   4   1  129.89    3.20
   4   2   1  141.29    4.10
  -6   4   1  131.09    3.10
  -4  -1  -1  344.97    7.30
   5  -4  -1  346.67    7.70
   5  -4  -1  340.87    8.00
  -1   5  -1  334.17    8.80
  -4  -1  -1  349.57    8.90
  -1   5  -1  366.86    8.90
  -5   4   1  345.07    7.70
  -5   4   1  340.27    7.60
   4   1   1  350.86    7.40
   4   1   1  363.06    9.00
   1  -5   1  334.97    8.90
  -5   4   1  341.87    7.60
   1  -5   1  344.17    8.60
   0   4  -1 2068.09   39.70
   0   4  -1 2085.89   39.90
  -4   0  -1 2112.99   39.50
   4  -4  -1 2106.49   39.30
   0  -4   1 2078.29   39.90
  -4   4   1 2078.39   39.20
   4   0   1 2102.59   39.50
   4   0   1 2143.09   38.00
  -4   4   1 2045.10   39.40
   0  -4   1 2100.09   39.70
   3  -4  -1   38.20    2.30
   3  -4  -1   40.50    2.40
  -4   1  -1   39.40    1.90
   1   3  -1   40.60    2.30
  -1  -3   1   38.30    2.10
  -3   4   1   41.10    2.40
   4  -1   1   39.40    1.80
  -3   4   1   37.30    2.20
  -1  -3   1   38.00    2.30
   2  -4  -1    1.90    1.00
   2   2  -1    5.80    1.00
  -4   2  -1    1.00    0.50
   2   2  -1    3.10    0.80
   2  -4  -1    5.20    1.10
   4  -2   1    1.90    0.40
  -2  -2   1    3.30    0.80
  -2   4   1    1.50    0.90
  -2   4   1    3.60    1.00
   4  -2   1    2.90    0.50
   4  -2   1    2.30    0.40
  -2  -2   1    5.40    0.90
  -4   3  -1  530.45   10.50
   1  -4  -1  555.64   12.00
   3   1  -1  539.75   11.10
   3   1  -1  554.74   10.90
   1  -4  -1  537.45   12.00
  -1   4   1  549.85   12.60
  -3  -1   1  549.15   10.60
   4  -3   1  548.05   10.80
  -3  -1   1  477.25   11.00
   4  -3   1  540.05   10.80
  -1   4   1  531.15   11.90
  -4   4  -1   13.80    1.40
   0  -4  -1   14.20    1.70
   4   0  -1   13.50    0.90
   0  -4  -1   15.40    2.10
  -4   4  -1   12.40    1.30
   4   0  -1   13.10    1.30
   0   4   1   13.40    1.70
   4  -4   1   14.30    1.50
   4  -4   1   13.30    1.50
  -1  -4  -1   33.30    2.90
  -1  -4  -1   34.80    2.40
   5  -1  -1   35.10    1.90
  -4   5  -1   36.30    2.40
  -4   5  -1   36.00    2.20
   4  -5   1   35.90    2.30
   1   4   1   33.40    2.50
   1   4   1   34.80    2.40
   4  -5   1   36.40    2.30
   1   4   1   35.70    3.00
  -4   6  -1  897.31   19.20
  -2  -4  -1  950.60   20.50
  -4   6  -1  901.71   19.00
  -2  -4  -1  904.21   18.70
   4  -6   1  864.51   19.10
   2   4   1  919.91   20.50
   2   4   1  910.41   18.90
   2   4   1  879.81   18.80
   4  -6   1  930.21   19.10
  -4   7  -1   18.60    2.30
  -3  -4  -1   11.50    1.50
  -4   7  -1   12.00    1.80
   4  -7   1   11.30    1.80
   4  -7   1   14.70    2.20
   3   4   1   11.80    1.60
   3   4   1   13.50    2.50
   3   4   1   13.30    1.70
   8  -4  -1   15.10    1.30
  -4  -4  -1   16.90    1.90
  -4   8  -1   17.70    2.30
  -4   8  -1   12.40    2.10
   8  -4  -1   15.90    1.30
   8  -4  -1   15.10    1.20
   4   4   1   16.20    1.90
   4  -8   1   20.30    2.60
   4   4   1   16.20    1.90
   4   4   1   11.00    2.00
   4  -8   1   13.10    2.00
   9  -5  -1 1240.08   23.10
  -4   9  -1 1198.48   26.60
  -5  -4  -1 1249.07   24.70
  -4   9  -1 1209.68   26.30
   9  -5  -1 1236.98   23.80
   9  -5  -1 1220.68   23.60
   5   4   1 1215.28   25.10
   4  -9   1 1224.38   26.20
   5   4   1 1214.98   27.50
   5   4   1 1222.48   25.00
   4  -9   1 1186.18   26.60
   8  -5  -1   22.20    1.80
   8  -5  -1   22.20    1.50
  -5  -3  -1   23.90    1.90
   8  -5  -1   23.80    2.00
  -3   8  -1   23.40    2.70
   5   3   1   23.90    2.20
   3  -8   1   28.90    2.80
   3  -8   1   29.50    3.10
   5   3   1   26.40    3.20
  -5  -2  -1   20.10    1.60
   7  -5  -1   19.90    1.60
  -2   7  -1   20.70    2.50
   7  -5  -1   18.90    1.80
  -7   5   1   19.70    1.20
   2  -7   1   15.50    2.20
  -7   5   1   19.20    1.30
   5   2   1   15.90    2.30
  -7   5   1   19.00    1.30
   2  -7   1   14.30    1.90
  -1   6  -1 2204.68   42.40
  -1   6  -1 2186.58   42.30
   6  -5  -1 2200.88   41.20
   6  -5  -1 2209.88   40.70
   1  -6   1 2110.09   42.40
  -6   5   1 2096.09   40.50
   1  -6   1 2150.18   42.00
  -6   5   1 2197.08   40.50
   5   1   1 2207.78   42.30
  -6   5   1 2180.68   40.70
   0   5  -1    8.30    1.50
   5  -5  -1    8.10    1.40
  -5   0  -1    8.00    0.80
   0   5  -1    6.90    1.50
   5  -5  -1    6.50    1.10
  -5   0  -1    4.00    1.10
  -5   5   1    7.80    1.20
   0  -5   1    7.80    1.60
  -5   5   1    6.40    1.10
   0  -5   1    7.60    1.40
   5   0   1    7.70    1.10
   4  -5  -1  175.28    5.40
  -5   1  -1  175.78    4.80
   1   4  -1  178.88    5.40
   1   4  -1  184.88    5.50
  -1  -4   1  177.28    5.50
  -4   5   1  175.58    5.40
   5  -1   1  181.58    4.80
   5  -1   1  177.58    3.60
  -1  -4   1  181.18    5.30
  -4   5   1  173.58    5.20
   3  -5  -1  286.27    7.70
  -5   2  -1  277.17    6.00
   5  -2   1  281.87    5.90
  -3   5   1  260.47    7.50
   2  -5  -1   27.40    2.50
   2  -5  -1   30.30    2.30
   3   2  -1   29.70    1.90
   3   2  -1   35.60    1.90
  -3  -2   1   30.20    1.90
  -3  -2   1   29.40    1.70
   5  -3   1   32.30    1.60
  -2   5   1   29.90    2.70
  -2   5   1   34.30    2.50
   5  -3   1   32.20    1.30
   4   1  -1    4.50    0.80
  -5   4  -1    3.80    0.70
   4   1  -1    3.90    0.90
   1  -5  -1    3.50    1.20
   1  -5  -1    4.20    1.40
   1  -5  -1    2.60    1.10
  -1   5   1    5.60    1.40
   5  -4   1    4.40    0.90
  -1   5   1    2.60    1.30
   5  -4   1    2.30    0.80
  -4  -1   1    3.50    0.80
   0  -5  -1  226.68    7.40
   0  -5  -1  206.68    6.40
  -5   5  -1  234.68    5.70
   0  -5  -1  209.38    6.40
   5   0  -1  218.88    5.50
   0   5   1  212.58    7.30
   0   5   1  206.68    6.40
   5  -5   1  210.68    5.90
   5  -5   1  214.38    5.90
  -5   0   1  214.88    5.60
   6  -1  -1   37.90    2.10
  -5   6  -1   40.70    2.50
  -1  -5  -1   37.70    2.60
  -5   6  -1   39.60    2.80
  -1  -5  -1   37.90    3.30
   5  -6   1   37.30    2.60
   1   5   1   35.70    2.60
   1   5   1   42.10    3.00
   1   5   1   41.20    3.50
   5  -6   1   40.20    2.60
  -5   7  -1   70.19    3.90
  -5   7  -1   74.29    3.60
  -2  -5  -1   73.99    3.60
   5  -7   1   74.99    3.90
   2   5   1   74.89    3.80
   2   5   1   74.29    3.90
   5  -7   1   77.39    3.80
   2   5   1   72.49    4.70
  -5   8  -1  583.74   14.50
  -5   8  -1  586.64   14.10
  -3  -5  -1  600.34   13.60
   5  -8   1  563.34   14.30
   3   5   1  583.34   13.80
   3   5   1  583.94   15.60
   3   5   1  583.04   13.90
   5  -8   1  600.44   14.10
  -5   9  -1  101.19    5.40
  -5   9  -1  109.49    5.10
   9  -4  -1  109.49    3.20
  -4  -5  -1  104.89    4.40
   5  -9   1  111.89    5.50
   4   5   1  113.49    4.80
   4   5   1   86.69    5.60
   4   5   1  108.89    4.80
   5  -9   1  115.09    5.30
  -5  10  -1   12.50    2.80
  10  -5  -1   13.30    1.50
  -5  10  -1   10.70    2.20
  -5  -5  -1    9.40    1.60
  10  -5  -1    8.90    1.00
  10  -5  -1   11.60    1.40
  -5  10  -1   10.50    2.50
   5   5   1    8.90    1.90
   5   5   1   11.00    2.00
   5 -10   1    7.80    2.30
   5 -10   1   11.40    2.40
   5   5   1    8.60    2.50
  -5  11  -1  158.08    7.60
  11  -6  -1  151.68    4.90
  -5  11  -1  150.28    7.40
  11  -6  -1  156.98    4.80
  -5  11  -1  144.79    6.60
  -6  -5  -1  160.18    5.60
   5 -11   1  153.88    6.80
   6   5   1  151.48    5.90
   6   5   1  152.88    7.80
   5 -11   1  160.18    7.40
   6   5   1  146.99    6.00
  -4  10  -1  166.18    7.30
  -6  -4  -1  170.38    5.50
  -4  10  -1  158.88    6.70
  -4  10  -1  168.88    7.60
  10  -6  -1  168.88    5.10
  10  -6  -1  166.68    5.30
   4 -10   1  168.58    7.40
   4 -10   1  175.88    6.90
   6   4   1  166.48    5.90
   6   4   1  177.48    7.80
   6   4   1  177.88    5.90
   9  -6  -1  118.99    4.20
  -6  -3  -1  126.69    4.30
   9  -6  -1  118.09    3.50
  -3   9  -1  117.19    5.50
   3  -9   1  126.49    5.60
   6   3   1  122.99    6.10
   3  -9   1  121.29    5.90
   6   3   1  126.49    4.60
   8  -6  -1   57.29    2.50
   8  -6  -1   54.49    3.00
  -2   8  -1   57.39    4.00
  -6  -2  -1   59.69    2.50
  -2   8  -1   58.69    3.80
   6   2   1   52.89    3.90
  -8   6   1   57.19    2.10
   2  -8   1   55.39    3.60
  -8   6   1   57.19    2.20
  -8   6   1   56.59    2.20
   2  -8   1   51.79    3.90
   7  -6  -1   64.49    3.20
  -6  -1  -1   69.59    2.40
  -1   7  -1   64.79    3.90
   7  -6  -1   64.09    2.80
  -7   6   1   67.19    2.70
   1  -7   1   64.99    4.00
   1  -7   1   66.39    3.70
  -7   6   1   61.89    2.90
   6   1   1   64.39    3.80
  -7   6   1   67.29    2.80
  -6   0  -1   44.30    1.70
   6  -6  -1   49.20    2.70
   0   6  -1   47.80    3.30
   0   6  -1   44.80    3.30
   6  -6  -1   46.50    2.90
   0  -6   1   45.30    3.40
   0  -6   1   47.10    3.20
  -6   6   1   46.50    2.50
  -6   6   1   46.70    2.60
   5  -6  -1  619.94   14.30
   1   5  -1  687.63   14.90
   5  -6  -1  671.43   14.80
   1   5  -1  641.64   14.60
  -1  -5   1  663.43   14.80
  -5   6   1  677.33   14.40
  -1  -5   1  650.63   14.50
  -5   6   1  604.74   14.30
   2   4  -1   48.80    2.80
   4  -6  -1   41.10    2.80
  -6   2  -1   44.10    2.00
   2   4  -1   43.60    2.70
   4  -6  -1   44.80    3.00
  -2  -4   1   46.00    2.70
  -4   6   1   43.80    3.00
  -2  -4   1   45.70    2.60
  -4   6   1   44.80    2.80
   3  -6  -1  102.09    4.50
   3   3  -1   99.09    3.70
   3   3  -1  103.59    3.70
   3  -6  -1   97.59    4.30
  -3  -3   1   98.99    3.50
  -3   6   1  104.29    4.30
  -3   6   1   99.99    4.60
  -3  -3   1   98.89    3.60
   4   2  -1  171.48    4.50
   2  -6  -1  149.09    5.40
   2  -6  -1  128.99    5.50
   4   2  -1  143.29    4.50
   2  -6  -1  129.89    5.20
  -4  -2   1  147.89    3.80
  -2   6   1  123.79    5.60
   6  -4   1  129.39    4.00
  -4  -2   1  147.89    4.40
  -2   6   1  153.18    5.40
   6  -4   1  154.78    3.90
   5   1  -1   28.90    1.60
   1  -6  -1   29.00    2.60
   1  -6  -1   28.70    2.60
   1  -6  -1   25.40    2.90
   5   1  -1   23.80    1.80
  -6   5  -1   24.90    1.60
  -1   6   1   26.60    2.50
   6  -5   1   27.80    2.10
  -5  -1   1   27.30    1.80
   6  -5   1   28.60    2.00
  -1   6   1   26.20    3.00
   0  -6  -1  134.89    5.20
   0  -6  -1  133.29    6.00
   0  -6  -1  138.49    5.40
   6   0  -1  129.39    4.10
  -6   6  -1  127.69    4.20
   0   6   1  129.99    5.40
   0   6   1  134.89    6.20
  -6   0   1  131.89    4.20
   0   6   1  133.09    5.30
   6  -6   1  131.09    4.60
   6  -6   1  138.09    4.70
   7  -1  -1  155.78    4.60
  -1  -6  -1  140.89    5.50
  -6   7  -1  168.38    5.30
   1   6   1  162.88    5.90
   1   6   1  139.89    5.70
   6  -7   1  144.89    5.30
   6  -7   1  172.28    5.70
   8  -2  -1   21.00    1.90
  -2  -6  -1   20.10    2.40
  -6   8  -1   23.10    2.40
   6  -8   1   25.80    2.60
   2   6   1   22.00    3.00
   2   6   1   26.90    2.90
   2   6   1   23.40    2.50
   6  -8   1   16.50    2.30
  -6   9  -1   57.29    3.70
  -3  -6  -1   56.79    3.50
  -6   9  -1   57.09    3.90
   3   6   1   63.29    4.10
   6  -9   1   54.29    3.70
   3   6   1   61.79    4.90
   3   6   1   55.69    3.70
   6  -9   1   52.49    3.90
  -4  -6  -1  168.48    6.10
  -6  10  -1  160.38    6.50
  -6  10  -1  166.48    7.00
   6 -10   1  167.08    7.10
   4   6   1  162.18    6.30
   4   6   1  167.68    8.00
   6 -10   1  166.88    6.70
   4   6   1  165.18    6.50
  -5  -6  -1  102.79    4.70
  -6  11  -1   95.09    5.30
  -6  11  -1   82.19    5.60
  11  -5  -1  102.89    3.10
  11  -5  -1  101.89    3.20
  11  -5  -1  104.09    3.30
   6 -11   1   97.09    5.80
   5   6   1  111.19    5.30
   5   6   1  105.39    5.20
   5   6   1  112.19    6.80
   6 -11   1  108.69    5.70
  -6  12  -1   48.90    4.20
  -6  12  -1   48.50    5.00
  12  -6  -1   50.49    2.60
  12  -6  -1   46.10    2.60
  -6  -6  -1   46.70    3.30
   6   6   1   52.79    4.10
   6   6   1   52.49    3.90
   6 -12   1   53.19    5.00
   6 -12   1   48.00    4.40
   6   6   1   54.39    5.50
  -7  -6  -1  211.78    7.10
  -6  13  -1  208.58    8.60
  -6  13  -1  212.98    9.60
  13  -7  -1  201.08    6.00
   7   6   1  205.18    7.80
   7   6   1  214.28    9.90
   7   6   1  202.08    7.60
   6 -13   1  207.08    8.60
   6 -13   1  208.08    9.10
  -5  12  -1   95.59    5.60
  12  -7  -1   98.29    4.00
  -5  12  -1   92.39    6.50
  -7  -5  -1  100.09    4.40
  -5  12  -1  101.49    6.50
   7   5   1   96.99    5.00
   7   5   1   96.89    4.80
   5 -12   1   97.99    5.70
   7   5   1   97.49    6.60
   5 -12   1   90.69    5.90
  -4  11  -1   30.10    3.90
  -7  -4  -1   28.20    2.40
  -4  11  -1   28.20    3.80
  -4  11  -1   28.80    3.60
  11  -7  -1   28.50    2.50
   4 -11   1   25.00    3.30
   7   4   1   28.50    3.80
   7   4   1   30.30    2.80
   7   4   1   29.40    2.90
   4 -11   1   30.00    3.80
  -3  10  -1  935.81   23.10
  -3  10  -1  915.51   22.10
  -7  -3  -1  967.60   19.50
  -3  10  -1  953.90   22.50
  10  -7  -1  955.10   18.40
  10  -7  -1  960.40   19.90
   3 -10   1  932.51   22.40
   7   3   1  966.90   22.60
   3 -10   1  948.41   21.90
   7   3   1  941.01   19.90
   9  -7  -1   52.89    2.60
   9  -7  -1   55.49    3.20
  -7  -2  -1   60.99    2.70
  -2   9  -1   55.69    4.00
  -2   9  -1   58.99    4.40
  -9   7   1   55.89    2.20
  -9   7   1   55.99    2.40
   2  -9   1   59.99    4.10
   7   2   1   61.69    4.40
   2  -9   1   55.29    4.40
  -9   7   1   54.29    2.40
   8  -7  -1   28.40    2.20
   8  -7  -1   27.10    2.60
  -7  -1  -1   27.80    1.70
  -1   8  -1   26.50    2.90
  -1   8  -1   17.80    2.30
  -8   7   1   23.70    2.20
   7   1   1   28.10    3.10
  -8   7   1   24.30    2.00
   1  -8   1   18.60    2.70
  -8   7   1   24.00    2.00
   1  -8   1   31.10    3.00
  -7   0  -1  356.16    7.50
   7  -7  -1  343.07    8.70
   7  -7  -1  341.97    9.30
   0   7  -1  337.67    9.80
   0   7  -1  346.17    9.90
  -7   7   1  339.97    8.70
  -7   7   1  350.06    8.70
   0  -7   1  350.16   10.00
   0  -7   1  349.87    9.60
   6  -7  -1   48.20    3.30
   1   6  -1   44.50    3.10
   1   6  -1   43.10    3.10
   6  -7  -1   47.90    3.00
  -1  -6   1   44.80    3.20
  -6   7   1   42.80    2.90
  -6   7   1   42.10    2.70
  -1  -6   1   46.90    3.00
   5  -7  -1   45.90    3.20
   2   5  -1   46.70    3.10
   2   5  -1   43.30    3.00
   5  -7  -1   41.10    3.10
  -2  -5   1   46.60    3.10
  -5   7   1   50.59    3.40
  -5   7   1   47.10    3.00
  -2  -5   1   44.10    2.80
   4  -7  -1  151.58    6.00
   4  -7  -1  152.98    5.90
   4  -7  -1  162.68    5.90
   3   4  -1  159.98    5.30
   3   4  -1  161.08    5.30
  -3  -4   1  153.98    5.10
  -3  -4   1  154.68    5.10
   7  -3   1  148.99    3.60
  -4   7   1  145.19    5.90
  -4   7   1  167.18    5.80
   4   3  -1   20.70    2.00
   3  -7  -1   17.10    2.40
   3  -7  -1   17.40    2.20
   4   3  -1   16.50    1.90
   3  -7  -1   18.40    2.60
   7  -4   1   17.20    1.00
  -3   7   1   18.50    2.40
  -3   7   1   18.60    2.50
  -4  -3   1   17.50    1.80
  -4  -3   1   17.20    1.60
   5   2  -1    3.90    1.10
   5   2  -1    5.40    1.10
   2  -7  -1    2.80    1.20
   2  -7  -1    3.50    1.60
   2  -7  -1    5.60    1.70
  -5  -2   1    4.00    1.00
   7  -5   1    5.80    1.00
   7  -5   1    4.80    1.10
  -2   7   1    8.40    1.90
  -2   7   1    4.00    2.00
   6   1  -1 1004.50   20.10
   6   1  -1  981.30   19.40
  -7   6  -1  974.40   19.50
   1  -7  -1 1002.90   21.90
   1  -7  -1  996.70   22.90
   1  -7  -1  992.80   21.90
  -6  -1   1 1014.70   20.30
  -1   7   1  960.30   21.80
   7  -6   1 1021.40   20.40
  -1   7   1 1009.60   23.10
   7  -6   1 1031.50   20.60
   0  -7  -1    5.00    1.70
   7   0  -1    6.00    1.10
  -7   7  -1    6.20    1.30
   0  -7  -1    5.50    1.50
  -7   7  -1    6.70    1.30
   0   7   1    6.00    1.60
   0   7   1    5.30    1.80
   0   7   1    5.60    1.70
   7  -7   1    6.10    1.50
   7  -7   1    4.90    1.40
  -7   8  -1    4.30    1.30
   8  -1  -1    4.00    1.00
  -7   8  -1    4.00    1.40
  -1  -7  -1    4.90    1.70
   1   7   1    2.50    1.50
   7  -8   1    5.70    1.50
   1   7   1    5.20    2.20
   1   7   1    3.90    1.60
   7  -8   1    4.10    1.60
  -7   9  -1  503.05   12.70
   9  -2  -1  520.55   11.60
  -7   9  -1  504.65   12.90
  -2  -7  -1  506.45   13.00
   2   7   1  497.75   13.40
   2   7   1  506.25   15.10
   2   7   1  542.25   13.70
   7  -9   1  505.25   13.10
   7  -9   1  543.05   13.60
  -3  -7  -1   34.20    3.20
  -7  10  -1   36.40    3.60
  -7  10  -1   34.60    3.20
  10  -3  -1   36.10    2.50
   7 -10   1   36.30    3.40
   3   7   1   33.30    4.30
   3   7   1   33.60    3.30
   7 -10   1   34.40    3.60
   3   7   1   42.20    3.80
  -4  -7  -1    0.80    1.40
  -7  11  -1    1.70    1.60
  -7  11  -1    1.30    1.70
   7 -11   1    0.50    1.60
   4   7   1    1.50    1.80
   7 -11   1    1.20    2.00
   4   7   1    0.40    1.60
   4   7   1    0.10    1.70
  -7  12  -1   75.39    5.50
  -7  12  -1   64.89    4.60
  -5  -7  -1   76.49    4.30
  12  -5  -1   71.69    3.00
  12  -5  -1   68.79    2.60
  12  -5  -1   69.59    2.60
   5   7   1   67.69    4.70
   5   7   1   63.69    5.90
   7 -12   1   72.39    5.40
   7 -12   1   74.59    5.10
   5   7   1   68.19    4.60
  13  -6  -1   16.60    1.80
  13  -6  -1   21.30    2.30
  -7  13  -1   16.00    3.20
  -7  13  -1   15.10    2.80
  -6  -7  -1   20.30    2.60
   6   7   1   17.10    3.60
   6   7   1   17.70    3.00
   6   7   1   17.00    2.80
   7 -13   1   17.70    3.50
   7 -13   1   13.50    2.70
  -7  14  -1   21.10    3.80
  14  -7  -1   20.30    2.20
  -7  -7  -1   18.80    2.50
  14  -7  -1   18.70    2.00
   7   7   1   23.00    3.30
   7   7   1   22.70    4.20
   7 -14   1   20.30    4.00
   7 -14   1   21.00    3.30
   7   7   1   22.20    3.10
  -7  15  -1   94.79    7.10
  -8  -7  -1   91.29    4.70
  15  -8  -1   86.39    4.00
   7 -15   1   84.09    5.80
   7 -15   1   93.89    6.80
   8   7   1   99.99    7.60
   8   7   1   79.59    5.30
   8   7   1   85.79    5.20
  -6  14  -1   -0.10    2.60
  14  -8  -1    1.70    1.40
  -8  -6  -1    1.60    1.20
   8   6   1    3.00    2.80
   6 -14   1    0.50    2.30
   6 -14   1    1.80    1.60
   8   6   1    3.30    1.80
   8   6   1    1.20    1.70
  -5  13  -1    0.90    1.80
  -5  13  -1    2.00    2.00
  -5  13  -1    0.40    2.20
  13  -8  -1    1.70    1.30
  -8  -5  -1    1.50    1.10
   8   5   1   -0.80    1.60
   5 -13   1   -0.50    2.00
   8   5   1    1.10    2.30
   8   5   1    0.00    1.40
  12  -8  -1  512.95   12.50
  -8  -4  -1  508.65   12.30
  -4  12  -1  527.75   15.00
  -4  12  -1  506.35   15.30
  -4  12  -1  531.25   16.30
   8   4   1  524.15   15.60
   4 -12   1  527.65   15.50
   8   4   1  519.45   12.80
   8   4   1  514.95   12.90
  -3  11  -1  103.99    6.30
  -3  11  -1  100.29    5.80
  11  -8  -1  100.49    4.60
  -8  -3  -1  108.69    4.10
  -3  11  -1  108.19    6.70
   8   3   1  101.19    4.20
   8   3   1  111.69    4.60
   8   3   1  102.09    6.10
   3 -11   1  103.39    6.20
   3 -11   1  109.09    5.90
  -2  10  -1   89.49    5.30
  10  -8  -1   92.49    3.40
  -8  -2  -1   90.19    3.50
  -2  10  -1  101.09    6.40
  -2  10  -1   94.19    5.60
  10  -8  -1   92.39    4.50
   2 -10   1   95.49    5.50
 -10   8   1   93.19    3.20
 -10   8   1   89.19    3.00
   2 -10   1   92.69    5.30
   8   2   1  103.29    5.60
 -10   8   1   93.29    3.20
   9  -8  -1  448.56   11.40
  -1   9  -1  445.16   12.70
  -8  -1  -1  442.56    9.70
  -1   9  -1  453.95   12.60
   8   1   1  411.06   11.90
   1  -9   1  448.66   12.80
  -9   8   1  452.85   10.20
  -9   8   1  432.06   10.10
   1  -9   1  448.26   12.20
  -9   8   1  420.06   10.40
   0   8  -1   48.00    3.90
   8  -8  -1   46.00    3.40
   0   8  -1   47.90    3.60
   8  -8  -1   46.70    3.00
  -8   0  -1   51.19    2.20
  -8   8   1   47.90    2.90
  -8   8   1   46.80    3.00
   0  -8   1   38.50    3.70
   0  -8   1   46.00    3.60
  -8   8   1   45.90    3.20
   1   7  -1   12.00    2.20
   1   7  -1   11.20    2.10
   7  -8  -1    9.40    2.00
   7  -8  -1   10.40    1.80
  -7   8   1   10.90    1.80
  -1  -7   1   11.50    2.20
  -1  -7   1   13.60    2.20
  -7   8   1   10.50    1.80
   6  -8  -1   66.59    4.10
   6  -8  -1   75.29    4.10
   2   6  -1   67.69    3.90
   2   6  -1   76.89    4.10
  -2  -6   1   77.09    4.10
  -6   8   1   76.89    4.10
  -2  -6   1   73.59    3.80
  -6   8   1   69.79    3.80
   3   5  -1   14.40    2.10
   5  -8  -1    9.90    2.00
   5  -8  -1   10.40    2.10
   3   5  -1   11.90    1.90
   5  -8  -1   11.10    1.90
   8  -3   1   10.60    1.40
  -3  -5   1   12.70    1.90
  -3  -5   1   13.20    1.80
  -5   8   1   13.90    2.30
  -5   8   1   14.00    2.10
   4   4  -1   39.40    2.70
   4  -8  -1   38.80    3.40
   4  -8  -1   36.20    3.30
   4   4  -1   34.00    2.70
   4  -8  -1   38.90    3.40
  -4  -4   1   39.40    2.50
  -4   8   1   36.60    3.00
  -4  -4   1   42.60    2.70
  -4   8   1   37.00    3.60
   3  -8  -1  208.58    7.40
   3  -8  -1  210.68    7.50
   5   3  -1  221.98    6.20
   5   3  -1  207.98    6.30
   3  -8  -1  207.48    7.80
  -3   8   1  198.38    7.90
  -3   8   1  218.18    7.40
  -5  -3   1  218.38    6.20
   8  -5   1  224.58    5.40
   6   2  -1    7.40    1.30
   2  -8  -1    5.00    1.70
   6   2  -1    8.80    1.30
   2  -8  -1    4.40    1.40
   8  -6   1    9.30    1.50
  -2   8   1    8.10    2.10
  -6  -2   1    7.10    1.30
   8  -6   1    8.50    1.40
  -2   8   1    9.80    2.10
   7   1  -1   32.50    1.90
   7   1  -1   31.60    2.30
  -8   7  -1   30.80    2.00
   1  -8  -1   29.70    3.10
  -8   7  -1   31.50    2.00
   1  -8  -1   30.50    3.20
  -7  -1   1   29.70    2.20
   8  -7   1   31.90    2.70
   8  -7   1   34.60    2.60
  -1   8   1   20.40    3.10
  -1   8   1   33.80    3.30
  -8   8  -1  780.52   16.40
   8   0  -1  775.82   16.20
   8   0  -1  760.82   15.70
   0  -8  -1  768.42   18.20
  -8   8  -1  769.02   16.50
   8  -8   1  783.72   17.50
   0   8   1  776.22   18.50
   0   8   1  777.02   20.10
   0   8   1  760.22   18.60
   8  -8   1  794.62   17.50
  -1  -8  -1   33.70    3.30
   9  -1  -1   31.00    2.20
  -8   9  -1   31.30    2.70
  -8   9  -1   30.70    2.90
   8  -9   1   32.60    3.30
   1   8   1   32.20    3.80
   8  -9   1   31.70    3.10
   1   8   1   29.40    3.30
   1   8   1   27.60    3.90
  -8  10  -1   20.30    2.70
  -2  -8  -1   24.10    2.90
  -8  10  -1   27.40    2.80
  10  -2  -1   21.50    2.10
   2   8   1   24.60    3.20
   8 -10   1   20.00    2.80
   2   8   1   25.30    3.30
   2   8   1   28.30    4.30
   8 -10   1   21.20    3.00
  -3  -8  -1   32.10    3.30
  -8  11  -1   35.00    3.80
  -8  11  -1   31.30    3.20
  11  -3  -1   34.10    2.50
   3   8   1   31.20    4.80
   8 -11   1   24.10    3.00
   3   8   1   32.00    3.60
   3   8   1   28.60    3.50
   8 -11   1   29.40    3.60
  -4  -8  -1   17.30    2.40
  -8  12  -1   19.30    2.90
  -8  12  -1   19.70    3.00
   8 -12   1   24.10    3.30
   4   8   1   20.30    3.00
   4   8   1   19.20    3.00
   4   8   1   13.10    3.10
   8 -12   1   17.40    3.10
  13  -5  -1   54.49    2.40
  -8  13  -1   60.39    4.60
  -5  -8  -1   58.59    4.00
  -8  13  -1   64.59    5.40
   5   8   1   60.69    6.20
   8 -13   1   59.59    4.90
   5   8   1   51.69    4.70
   8 -13   1   57.59    5.30
   5   8   1   55.09    4.50
  -6  -8  -1  476.45   13.10
  -8  14  -1  500.05   15.50
  -8  14  -1  486.15   14.40
   6   8   1  478.35   16.50
   8 -14   1  466.75   15.10
   6   8   1  478.05   13.90
   8 -14   1  489.85   14.60
   6   8   1  484.85   14.10
  15  -7  -1    8.90    1.30
  -7  -8  -1   12.80    2.30
  -8  15  -1    8.70    2.30
  -8  15  -1   10.40    3.00
  15  -7  -1   12.20    1.70
   7   8   1    6.00    3.20
   8 -15   1    7.20    3.00
   7   8   1   17.70    3.30
   8 -15   1   10.70    2.50
   7   8   1    6.90    2.20
  -8  16  -1   33.10    3.60
  16  -8  -1   26.60    2.20
  -8  -8  -1   27.10    2.90
  -8  16  -1   22.60    4.10
   8 -16   1   18.00    2.90
   8 -16   1   30.10    4.60
   8   8   1   30.10    5.00
   8   8   1   35.00    4.10
   8   8   1   25.00    3.30
  -9  -8  -1   89.09    4.80
  -8  17  -1   94.09    6.20
  17  -9  -1   86.09    4.00
  -8  17  -1   96.59    7.20
   8 -17   1   78.49    5.90
   9   8   1   89.99    5.50
   9   8   1   86.29    5.60
   9   8   1   90.99    7.20
   8 -17   1  102.29    7.20
  -7  16  -1   76.79    6.80
  -9  -7  -1   78.99    4.40
  -7  16  -1   72.19    5.30
  16  -9  -1   75.29    3.90
   7 -16   1   76.59    6.60
   7 -16   1   78.99    5.70
   9   7   1   77.19    6.70
   9   7   1   71.09    4.90
   9   7   1   72.39    4.80
  -9  -6  -1    2.00    1.30
  -6  15  -1    2.70    2.60
  15  -9  -1    1.20    1.30
   6 -15   1    1.30    2.60
   6 -15   1    2.90    1.70
   9   6   1    2.30    1.60
   9   6   1    4.30    2.90
   9   6   1    0.80    1.60
  -5  14  -1  105.09    7.30
  -5  14  -1  120.49    8.00
  14  -9  -1  109.99    5.00
  -9  -5  -1  112.49    4.80
   9   5   1  109.79    5.60
   5 -14   1  113.99    7.40
   9   5   1  109.09    7.40
   9   5   1  105.59    5.30
  -4  13  -1   16.00    3.50
  -4  13  -1   12.70    3.20
  13  -9  -1   16.40    2.40
  -9  -4  -1   16.30    2.00
   9   4   1   15.50    3.20
   9   4   1   17.70    2.40
   4 -13   1   13.70    3.40
  -3  12  -1    6.30    2.50
  -9  -3  -1   10.40    1.60
  12  -9  -1    7.50    2.00
  -3  12  -1    6.80    2.70
   9   3   1   12.10    3.10
   3 -12   1    7.10    2.80
   9   3   1    9.70    1.80
  -2  11  -1   32.10    4.20
  -9  -2  -1   31.60    2.20
  11  -9  -1   31.70    3.20
  -2  11  -1   36.20    4.80
  -2  11  -1   30.20    4.50
 -11   9   1   33.40    1.90
   2 -11   1   33.00    3.80
 -11   9   1   33.60    2.10
 -11   9   1   32.80    2.10
   2 -11   1   25.90    3.50
  10  -9  -1   13.10    2.20
  -1  10  -1   12.20    2.50
  -1  10  -1   14.90    2.90
  -9  -1  -1   16.30    1.60
  -1  10  -1   11.00    2.50
   9   1   1   17.60    2.80
   1 -10   1   16.00    2.60
 -10   9   1   15.00    1.80
 -10   9   1   16.60    2.10
 -10   9   1   19.10    2.00
   1 -10   1   14.60    2.90
   0   9  -1   46.70    4.00
   9  -9  -1   55.79    4.00
   0   9  -1   64.19    4.70
  -9   0  -1   52.29    2.40
  -9   9   1   64.39    3.50
   0  -9   1   51.79    4.00
  -9   9   1   57.09    3.30
   9   0   1   62.59    5.60
  -9   9   1   55.49    3.70
   0  -9   1   58.79    4.50
   8  -9  -1 1152.68   25.00
   8  -9  -1 1152.48   24.00
   1   8  -1 1130.59   25.30
   1   8  -1 1109.29   25.10
  -1  -8   1 1191.98   25.40
  -1  -8   1 1123.59   24.80
  -8   9   1 1119.99   24.00
  -8   9   1 1129.09   24.00
   7  -9  -1   24.90    3.00
   2   7  -1   36.80    3.30
   7  -9  -1   39.10    3.30
   2   7  -1   35.40    3.40
  -7   9   1   40.10    3.20
  -7   9   1   38.00    3.40
  -2  -7   1   35.90    3.00
  -2  -7   1   35.60    3.40
   6  -9  -1    8.60    2.20
   3   6  -1   19.20    2.50
   6  -9  -1   10.40    2.10
   3   6  -1    8.60    1.90
   6  -9  -1   11.60    2.30
  -3  -6   1   11.00    1.80
  -6   9   1   13.00    2.20
  -3  -6   1   10.00    1.90
  -6   9   1    7.70    2.00
   5  -9  -1  410.66   12.10
   4   5  -1  445.76   11.30
   4   5  -1  434.76   11.30
   5  -9  -1  461.15   12.50
  -5   9   1  450.35   11.90
  -4  -5   1  449.06   11.10
  -4  -5   1  439.96   10.80
  -5   9   1  427.16   12.40
   5   4  -1   31.80    2.70
   4  -9  -1   33.80    3.60
   5   4  -1   31.80    2.80
   4  -9  -1   33.60    3.30
  -4   9   1   31.90    3.90
  -4   9   1   34.10    3.10
  -5  -4   1   36.70    2.70
   9  -5   1   31.20    1.60
   6   3  -1   38.00    2.60
   3  -9  -1   34.60    3.50
   3  -9  -1   39.60    3.60
   6   3  -1   40.70    2.80
   9  -6   1   34.10    2.30
  -3   9   1   32.30    3.20
  -3   9   1   41.80    4.30
   9  -6   1   36.30    2.60
  -6  -3   1   35.20    2.50
  -9   7  -1  126.99    3.20
   7   2  -1  133.79    4.80
  -9   7  -1  123.19    3.20
   7   2  -1  141.39    4.50
   2  -9  -1  129.49    6.10
   2  -9  -1  144.19    6.40
   9  -7   1  146.89    4.90
  -2   9   1  135.19    6.10
   9  -7   1  128.09    4.90
  -2   9   1  121.79    6.70
  -7  -2   1  144.79    4.90
   8   1  -1   50.49    2.90
   8   1  -1   51.69    2.50
  -9   8  -1   53.59    2.60
   1  -9  -1   50.29    4.10
   1  -9  -1   51.09    3.90
  -9   8  -1   50.59    2.50
  -8  -1   1   50.29    2.90
  -1   9   1   54.69    5.00
   9  -8   1   53.49    3.40
  -1   9   1   52.69    4.00
   9  -8   1   57.39    3.50
  -9   9  -1   31.50    2.60
   9   0  -1   33.90    1.80
   9   0  -1   34.90    2.50
  -9   9  -1   31.20    2.50
   0  -9  -1   33.60    3.70
   0  -9  -1   37.30    3.60
   0   9   1   40.20    4.40
   9  -9   1   35.70    3.30
   0   9   1   34.50    3.60
   0   9   1   21.50    3.30
   9  -9   1   32.70    3.10
  10  -1  -1  203.58    6.00
  -9  10  -1  210.28    6.90
  -1  -9  -1  202.08    7.70
  -9  10  -1  207.68    6.80
   9 -10   1  215.68    7.80
   9 -10   1  211.58    7.60
   1   9   1  201.88    9.40
   1   9   1  203.18    8.00
   1   9   1  207.38    8.40
  11  -2  -1    7.80    1.50
  -2  -9  -1    6.40    2.00
  -9  11  -1    4.60    1.70
  -9  11  -1    6.20    1.70
   9 -11   1    5.50    2.30
   9 -11   1    4.40    1.90
   2   9   1    5.60    2.40
   2   9   1    4.10    2.00
   2   9   1    4.20    2.60
  -9  12  -1   16.30    2.50
  -3  -9  -1   15.30    2.50
  -9  12  -1   10.80    2.40
   3   9   1   21.50    4.30
   9 -12   1   14.20    2.90
   9 -12   1   13.00    2.50
   3   9   1   15.80    3.10
   3   9   1   15.70    3.00
  -4  -9  -1  128.89    6.10
  -9  13  -1  135.09    6.90
  -9  13  -1  124.99    6.10
   9 -13   1  125.89    7.10
   4   9   1  129.29    6.60
   4   9   1  129.99    8.30
   9 -13   1  139.59    6.90
   4   9   1  116.49    6.70
  -9  14  -1   68.19    5.70
  -5  -9  -1   68.19    4.50
  -9  14  -1   59.09    4.60
  14  -5  -1   49.40    2.30
   5   9   1   59.09    4.80
   5   9   1   61.49    5.40
   9 -14   1   64.59    5.10
   9 -14   1   55.79    5.50
   5   9   1   54.29    6.40
  -9  15  -1    6.70    2.80
  15  -6  -1    7.90    1.00
  -9  15  -1    6.30    2.10
  -6  -9  -1    9.50    2.10
  15  -6  -1    8.40    1.60
   9 -15   1    9.80    2.70
   6   9   1    3.00    1.90
   9 -15   1    4.50    2.70
   6   9   1   11.60    4.00
   6   9   1    7.60    2.70
  -7  -9  -1   71.89    4.60
  16  -7  -1   68.89    3.00
  -9  16  -1   77.39    5.30
  -9  16  -1   74.29    6.30
  16  -7  -1   69.79    3.10
   9 -16   1   73.49    5.40
   7   9   1   71.99    6.80
   9 -16   1   79.49    6.40
   7   9   1   67.39    5.20
   7   9   1   83.19    5.30
  -8  -9  -1   66.19    4.40
  -9  17  -1   71.79    6.20
  -9  17  -1   69.79    5.30
  17  -8  -1   67.69    3.30
   8   9   1   65.19    5.10
   9 -17   1   72.39    6.10
   8   9   1   71.69    6.70
   9 -17   1   73.59    5.50
   8   9   1   63.69    4.90
  -9  -9  -1   31.80    3.10
  -9  18  -1   34.40    5.10
  -9  18  -1   37.70    4.20
  18  -9  -1   33.20    2.50
   9   9   1   29.20    3.50
   9   9   1   35.00    3.90
   9 -18   1   37.10    5.20
   9 -18   1   41.40    4.40
   9   9   1   28.30    4.60
 -10  -9  -1   45.30    3.60
  -9  19  -1   34.40    4.60
  19 -10  -1   37.00    2.90
  -9  19  -1   36.90    5.40
  10   9   1   38.00    4.20
  10   9   1   49.90    5.80
   9 -19   1   36.10    4.30
   9 -19   1   38.60    5.40
  10   9   1   39.10    4.10
  18 -10  -1   20.30    2.30
  -8  18  -1   18.40    3.40
 -10  -8  -1   21.50    2.50
  -8  18  -1   17.50    3.60
   8 -18   1   13.50    3.30
   8 -18   1   15.90    3.00
  10   8   1   18.60    3.10
  10   8   1   21.10    3.30
  10   8   1   14.50    3.60
 -10  -7  -1    8.50    1.70
  17 -10  -1    6.80    1.70
  -7  17  -1    7.60    2.30
  -7  17  -1    9.90    3.00
  10   7   1   10.40    2.50
   7 -17   1    8.50    2.80
  10   7   1   12.30    2.40
   7 -17   1    9.10    2.60
  10   7   1    6.80    2.80
 -10  -6  -1   72.29    4.10
  -6  16  -1   78.99    5.70
  -6  16  -1   71.29    6.60
  16 -10  -1   78.29    4.30
  10   6   1   70.89    4.60
  10   6   1   82.59    6.70
   6 -16   1   79.79    5.60
   6 -16   1   78.59    6.50
  10   6   1   76.89    4.90
  15 -10  -1   28.70    3.20
  -5  15  -1   22.00    4.00
  -5  15  -1   24.70    4.60
 -10  -5  -1   28.30    2.70
  10   5   1   29.90    4.70
   5 -15   1   24.50    4.90
   5 -15   1   23.80    4.30
  10   5   1   27.10    2.90
  10   5   1   32.60    3.30
  -4  14  -1   37.50    5.10
  14 -10  -1   28.30    3.40
 -10  -4  -1   39.70    2.90
  -4  14  -1   38.60    4.70
  10   4   1   37.60    3.90
  10   4   1   40.50    5.00
   4 -14   1   31.20    4.50
  10   4   1   40.30    3.30
  13 -10  -1  106.99    5.40
  -3  13  -1  106.29    7.10
  -3  13  -1  101.49    7.60
 -10  -3  -1  108.29    4.30
  10   3   1  100.99    4.50
  10   3   1  110.79    6.90
   3 -13   1   98.39    6.60
  -2  12  -1    4.40    2.40
  -2  12  -1    1.40    2.40
 -10  -2  -1    4.30    1.10
  12 -10  -1    3.40    1.90
   2 -12   1    2.80    2.50
 -12  10   1    3.80    0.90
 -12  10   1    4.00    1.10
  10   2   1    3.90    2.10
 -12  10   1    4.20    1.20
  -1  11  -1   12.30    3.20
 -10  -1  -1   15.10    1.60
  11 -10  -1   14.00    2.60
  -1  11  -1   12.30    3.20
  -1  11  -1    9.90    2.60
  10   1   1   14.60    2.80
 -11  10   1   11.70    1.70
   1 -11   1   11.50    2.50
   1 -11   1   13.70    3.10
 -11  10   1   13.30    1.90
 -11  10   1   13.50    1.80
   0  10  -1    5.20    2.70
  10 -10  -1    5.50    2.10
   0  10  -1    4.80    2.00
   0  10  -1    8.10    2.50
   0 -10   1    6.20    2.40
 -10  10   1    6.90    1.60
 -10  10   1    6.20    1.90
   0 -10   1    4.90    1.90
 -10  10   1    7.20    1.60
   9 -10  -1    3.00    1.90
   1   9  -1    3.30    1.90
   1   9  -1    3.60    1.90
  -1  -9   1    2.60    1.40
  -9  10   1    2.90    1.40
  -1  -9   1    4.80    2.10
  -9  10   1    4.30    1.80
   2   8  -1   21.00    3.10
   2   8  -1   24.40    3.20
   8 -10  -1   22.60    3.20
   8 -10  -1   17.90    2.60
  -8  10   1   22.30    2.70
  -2  -8   1   19.30    2.80
  -8  10   1   20.10    2.70
  -2  -8   1   20.50    2.80
   7 -10  -1  172.78    7.10
   3   7  -1  172.18    6.70
   3   7  -1  151.78    6.40
   7 -10  -1  134.19    6.70
  -7  10   1  138.89    6.40
  -3  -7   1  162.58    6.20
  -3  -7   1  158.48    6.30
  -7  10   1  174.38    6.50
   4   6  -1   39.70    3.50
   6 -10  -1   38.80    3.70
   4   6  -1   42.50    3.40
   6 -10  -1   36.60    3.90
  -4  -6   1   39.80    3.10
  -6  10   1   42.80    3.60
  -4  -6   1   39.90    3.10
  -6  10   1   40.80    4.10
   5   5  -1   37.80    3.10
   5 -10  -1   40.70    3.90
   5   5  -1   42.50    3.40
   5 -10  -1   43.50    4.10
  -5  -5   1   41.80    3.00
  -5  10   1   44.20    4.40
  -5  10   1   36.30    3.50
  -5  -5   1   36.80    2.70
   4 -10  -1   76.39    5.00
   6   4  -1   72.29    4.00
   6   4  -1   75.39    3.80
  10  -6   1   79.39    3.00
  -4  10   1   69.89    5.40
  -4  10   1   80.19    4.80
  -6  -4   1   71.69    3.70
   7   3  -1   17.10    2.20
   3 -10  -1   10.00    2.30
   7   3  -1   15.90    2.00
   3 -10  -1   14.10    2.80
  -3  10   1   10.40    2.30
  10  -7   1   14.90    2.10
  -7  -3   1   15.50    2.00
  10  -7   1   14.20    1.80
  -3  10   1   14.70    3.00
 -10   8  -1   27.80    1.40
   8   2  -1   26.80    2.30
   8   2  -1   29.60    2.60
   2 -10  -1   32.70    3.60
   2 -10  -1   22.10    3.20
 -10   8  -1   28.40    1.50
  10  -8   1   27.00    2.70
  -2  10   1   30.40    3.60
  10  -8   1   31.70    3.00
  -2  10   1   31.60    4.30
  -8  -2   1   29.60    2.40
 -10   9  -1  106.19    3.90
 -10   9  -1  104.09    3.80
   9   1  -1   95.79    3.60
   9   1  -1  103.49    4.30
   1 -10  -1  106.29    5.80
   1 -10  -1  110.89    6.00
  -1  10   1  117.89    6.00
  10  -9   1  116.89    5.10
  -9  -1   1  110.19    4.40
  10  -9   1  112.59    5.10
  -1  10   1  117.59    7.20
   0 -10  -1   28.80    3.70
 -10  10  -1   27.90    2.80
 -10  10  -1   27.30    2.50
  10   0  -1   26.70    2.50
   0 -10  -1   21.00    2.70
  10   0  -1   27.90    1.80
   0  10   1   23.40    3.20
  10 -10   1   30.10    3.30
  10 -10   1   29.70    3.20
   0  10   1   21.20    3.60
   0  10   1   28.30    3.90
 -10  11  -1   15.70    2.20
  -1 -10  -1   10.70    2.20
 -10  11  -1   16.30    2.30
  10 -11   1   16.80    2.90
   1  10   1   19.40    3.30
  10 -11   1   16.70    2.60
   1  10   1   21.90    4.50
   1  10   1   23.20    3.90
 -10  12  -1   30.40    3.10
  -2 -10  -1   27.90    3.30
 -10  12  -1   27.80    3.30
   2  10   1   33.40    5.00
   2  10   1   24.30    3.70
   2  10   1   26.80    3.70
  10 -12   1   27.80    3.60
  10 -12   1   32.30    3.80
 -10  13  -1   22.00    3.00
  -3 -10  -1   21.50    3.00
 -10  13  -1   21.40    3.20
   3  10   1   29.10    4.00
   3  10   1   23.50    3.70
   3  10   1   20.10    4.10
  10 -13   1   20.90    3.60
  10 -13   1   21.50    3.40
  -4 -10  -1   18.70    2.90
 -10  14  -1   16.40    3.20
 -10  14  -1   22.60    3.20
   4  10   1   20.70    4.40
   4  10   1   18.80    3.30
  10 -14   1   16.20    2.90
  10 -14   1   19.50    3.90
   4  10   1   21.90    3.90
 -10  15  -1   62.09    5.50
  15  -5  -1   58.79    3.10
 -10  15  -1   52.39    4.40
  -5 -10  -1   52.59    4.20
  10 -15   1   54.49    5.50
   5  10   1   53.69    5.30
   5  10   1   54.49    4.70
   5  10   1   53.89    6.40
  10 -15   1   59.29    4.90
 -10  16  -1   16.90    3.50
  16  -6  -1   21.00    2.00
  16  -6  -1   19.90    1.40
  -6 -10  -1   23.10    3.10
  16  -6  -1   17.50    1.30
 -10  16  -1   20.50    3.30
  10 -16   1   16.10    3.60
   6  10   1   14.50    3.40
   6  10   1   15.80    3.10
   6  10   1   20.10    3.40
  10 -16   1   13.70    2.80
 -10  17  -1   20.30    3.80
  17  -7  -1   20.40    2.40
 -10  17  -1   15.60    2.90
  -7 -10  -1   18.60    2.80
  17  -7  -1   19.80    1.70
  17  -7  -1   19.30    1.60
   7  10   1   15.60    3.10
   7  10   1   19.50    4.30
   7  10   1   20.20    3.40
  10 -17   1   20.70    3.50
  10 -17   1   15.00    3.60
  18  -8  -1  170.98    6.20
 -10  18  -1  159.58    8.20
 -10  18  -1  173.18    9.30
  18  -8  -1  159.78    5.30
  -8 -10  -1  172.88    7.40
  10 -18   1  162.98    9.20
  10 -18   1  167.58    8.50
   8  10   1  167.18    8.10
   8  10   1  168.38   10.10
   8  10   1  169.98    8.20
 -10  19  -1   18.20    3.90
  19  -9  -1   20.70    2.30
 -10  19  -1   19.60    3.40
  -9 -10  -1   23.60    3.10
  19  -9  -1   20.60    2.00
   9  10   1   17.30    4.00
  10 -19   1   17.10    3.10
  10 -19   1   12.90    3.20
   9  10   1   20.20    3.40
   9  10   1   28.60    4.00
  20 -10  -1    0.20    0.90
 -10 -10  -1    0.40    0.90
 -10  20  -1   -0.30    1.80
  20 -10  -1   -0.10    0.90
  10 -20   1    0.50    1.60
  10  10   1   -0.80    1.40
  10 -20   1    0.30    1.20
  10  10   1    0.10    1.80
  10  10   1   -1.20    1.30
  21 -11  -1    7.10    1.70
 -11 -10  -1    6.20    2.00
 -10  21  -1    9.10    2.80
  11  10   1    5.30    2.90
  11  10   1    7.30    2.50
  10 -21   1    3.60    2.20
  10 -21   1    6.50    2.50
  11  10   1    7.10    2.40
  -9  20  -1    9.70    3.10
 -11  -9  -1    7.50    1.90
  20 -11  -1   11.50    2.10
  11   9   1    7.90    2.30
   9 -20   1    9.10    3.10
  11   9   1    9.10    2.50
  11   9   1   12.40    3.60
   9 -20   1    5.40    2.40
 -11  -8  -1   21.20    2.80
  -8  19  -1   23.60    4.70
  19 -11  -1   21.60    2.50
  11   8   1   19.70    4.00
  11   8   1   27.10    3.60
   8 -19   1   18.20    3.70
   8 -19   1   18.60    3.40
  11   8   1   20.60    3.20
 -11  -7  -1  106.09    5.20
  -7  18  -1  103.19    6.70
  -7  18  -1  109.99    8.00
  18 -11  -1  109.99    5.20
  11   7   1  101.19    5.70
   7 -18   1  115.39    7.10
  11   7   1   98.79    5.80
  11   7   1   94.19    7.40
   7 -18   1  107.89    7.50
  -6  17  -1   37.00    5.50
  17 -11  -1   38.30    3.20
 -11  -6  -1   33.70    2.80
  -6  17  -1   36.90    4.20
  11   6   1   33.30    3.20
   6 -17   1   30.40    4.50
  11   6   1   32.30    3.40
   6 -17   1   35.60    4.00
  11   6   1   31.60    4.90
  -5  16  -1   43.60    4.20
  -5  16  -1   40.70    5.60
 -11  -5  -1   45.70    3.10
  16 -11  -1   39.30    3.50
   5 -16   1   34.50    5.10
  11   5   1   40.60    3.40
  11   5   1   31.90    4.50
  11   5   1   42.70    3.60
   5 -16   1   40.50    4.20
  -4  15  -1   66.69    6.90
 -11  -4  -1   72.09    3.70
  15 -11  -1   67.99    4.50
  -4  15  -1   78.09    6.80
  11   4   1   73.89    4.30
  11   4   1   68.49    4.00
   4 -15   1   66.09    6.20
  11   4   1   69.69    6.00
 -11  -3  -1    3.30    1.10
  -3  14  -1    3.90    3.00
  -3  14  -1    1.10    2.90
  14 -11  -1   10.00    2.40
   3 -14   1    6.10    3.00
  11   3   1    3.30    2.40
  11   3   1    4.20    1.50
  11   3   1    2.90    1.60
  -2  13  -1    5.70    3.00
 -11  -2  -1    6.60    1.40
  13 -11  -1    9.10    2.40
  -2  13  -1    8.90    3.30
  11   2   1    8.70    2.70
 -13  11   1    9.40    1.30
 -13  11   1    8.10    1.10
   2 -13   1    6.20    2.60
 -13  11   1    7.90    1.20
  11   2   1    7.40    1.50
  -1  12  -1   22.30    3.60
  -1  12  -1   21.10    3.80
 -11  -1  -1   27.40    2.20
  12 -11  -1   27.60    3.50
 -12  11   1   26.10    2.30
 -12  11   1   28.10    2.90
 -12  11   1   28.00    2.50
   1 -12   1   32.60    4.40
   0  11  -1   44.00    5.30
   0  11  -1   35.10    4.10
  11 -11  -1   31.50    3.70
   0  11  -1   32.40    4.50
   0 -11   1   27.80    3.90
 -11  11   1   29.00    2.70
 -11  11   1   31.10    3.00
 -11  11   1   27.90    3.30
   0 -11   1   36.50    4.00
  10 -11  -1   19.60    3.10
   1  10  -1   23.20    3.80
   1  10  -1   18.20    3.10
   1  10  -1   13.90    3.20
 -10  11   1   16.20    2.30
 -10  11   1   16.60    2.30
  -1 -10   1   15.70    3.00
  -1 -10   1   14.90    2.50
   2   9  -1   25.90    3.40
   2   9  -1   35.30    4.70
   9 -11  -1   33.00    3.90
   2   9  -1   33.10    3.90
   9 -11  -1   26.80    3.50
  -9  11   1   35.90    3.60
  -9  11   1   34.40    3.20
  -2  -9   1   34.20    3.80
  -2  -9   1   30.10    3.30
   3   8  -1    8.50    2.20
   8 -11  -1   12.10    2.80
   8 -11  -1   12.40    2.70
   3   8  -1    5.50    2.00
  -3  -8   1    7.60    2.20
  -3  -8   1    6.20    1.60
  -8  11   1    5.50    2.10
  -8  11   1    8.40    2.10
   4   7  -1    7.80    2.20
   7 -11  -1    5.60    2.30
   7 -11  -1    8.10    2.40
   4   7  -1    8.90    2.20
  -7  11   1    5.90    1.90
  -4  -7   1    5.80    1.80
  -7  11   1    5.10    2.00
  -4  -7   1    7.20    1.60
   6 -11  -1  121.39    6.40
   5   6  -1  117.79    5.40
   5   6  -1  125.49    5.70
   6 -11  -1  113.99    6.30
  -6  11   1  120.69    5.90
  -5  -6   1  114.49    4.80
  -6  11   1  112.39    6.40
  -5  -6   1  102.69    4.80
   5 -11  -1    6.20    1.90
   6   5  -1   11.50    2.20
   6   5  -1    9.00    2.00
   5 -11  -1    8.30    2.60
  -5  11   1    8.00    2.70
  -6  -5   1    8.60    1.70
  11  -6   1   11.40    1.30
  -5  11   1   10.10    2.50
   7   4  -1   18.20    2.30
   4 -11  -1   13.90    2.70
   4 -11  -1   19.50    3.40
   7   4  -1   12.70    2.10
  -7  -4   1   18.10    2.20
  11  -7   1   16.10    1.80
  -4  11   1   16.50    3.00
  -4  11   1   13.90    3.10
   3 -11  -1  109.69    6.10
   3 -11  -1  106.69    6.10
   8   3  -1  111.19    4.50
   8   3  -1  115.19    4.90
  -8  -3   1  114.49    4.70
  -3  11   1  115.19    7.10
  -3  11   1  114.89    6.20
  11  -8   1  112.29    4.90
  11  -8   1  113.79    4.60
   2 -11  -1    3.00    2.00
   9   2  -1    6.60    1.50
   2 -11  -1    7.80    2.20
 -11   9  -1    5.70    0.80
   9   2  -1    6.40    1.50
 -11   9  -1    6.60    0.90
  -2  11   1    4.10    2.40
  11  -9   1    7.10    1.90
  -2  11   1    3.80    2.30
  11  -9   1    5.70    1.70
  -9  -2   1    6.90    1.50
  10   1  -1    2.40    1.20
   1 -11  -1    1.90    1.80
   1 -11  -1    1.30    2.20
 -11  10  -1    3.50    1.20
 -11  10  -1    3.70    1.10
  10   1  -1    2.70    1.10
  -1  11   1    0.60    2.20
 -10  -1   1    2.20    1.20
  11 -10   1    1.60    1.50
  -1  11   1    3.80    2.10
  11 -10   1    3.40    1.80
 -11  11  -1   54.49    3.30
 -11  11  -1   55.49    3.50
   0 -11  -1   52.69    4.90
   0 -11  -1   53.59    4.50
  11   0  -1   54.09    2.50
  11 -11   1   59.99    4.30
   0  11   1   62.69    4.80
  11 -11   1   52.69    4.40
   0  11   1   58.09    6.10
 -11  12  -1    2.70    1.40
 -11  12  -1    2.50    1.80
  -1 -11  -1    3.60    1.90
   1  11   1    3.30    2.20
   1  11   1    2.40    2.10
  11 -12   1    2.40    1.90
  11 -12   1    2.70    2.10
   1  11   1    0.60    2.40
 -11  13  -1   14.50    2.50
  -2 -11  -1   12.50    2.60
 -11  13  -1   14.30    2.70
   2  11   1   13.50    3.30
   2  11   1   13.30    3.80
  11 -13   1   15.80    2.90
   2  11   1   15.20    3.30
  11 -13   1   14.80    3.20
 -11  14  -1  163.08    7.00
  14  -3  -1  162.98    5.90
 -11  14  -1  189.78    8.00
  -3 -11  -1  158.98    7.30
   3  11   1  173.58    8.20
  11 -14   1  177.48    8.50
   3  11   1  160.48    9.80
  11 -14   1  172.78    7.80
   3  11   1  167.88    8.70
  -4 -11  -1   39.70    3.70
  15  -4  -1   45.70    3.00
 -11  15  -1   44.70    4.90
 -11  15  -1   44.80    4.10
  15  -4  -1   42.70    2.60
  11 -15   1   44.70    4.50
   4  11   1   43.60    5.70
  11 -15   1   48.90    5.20
   4  11   1   49.60    5.10
   4  11   1   40.60    4.40
  16  -5  -1    7.40    1.20
  16  -5  -1    7.30    0.80
 -11  16  -1    8.50    2.60
  16  -5  -1    8.10    0.90
 -11  16  -1    7.10    2.10
  16  -5  -1    4.20    1.10
  -5 -11  -1    6.00    1.90
   5  11   1    8.30    3.20
  11 -16   1    7.10    2.30
   5  11   1    6.50    2.30
  11 -16   1    6.10    2.50
   5  11   1    8.70    2.80
  17  -6  -1   76.09    2.80
  17  -6  -1   79.89    3.80
 -11  17  -1   79.09    5.40
 -11  17  -1   78.99    6.00
  17  -6  -1   70.09    2.70
  -6 -11  -1   75.59    4.90
   6  11   1   81.29    5.60
  11 -17   1   74.49    6.10
   6  11   1   75.09    6.90
  11 -17   1   75.89    5.60
   6  11   1   76.09    5.80
  -7 -11  -1   50.19    4.20
  18  -7  -1   58.69    2.60
 -11  18  -1   49.60    4.40
  18  -7  -1   54.49    3.30
 -11  18  -1   60.29    5.60
  18  -7  -1   58.19    2.60
   7  11   1   57.79    5.00
  11 -18   1   62.39    5.60
  11 -18   1   54.39    5.00
   7  11   1   63.79    5.30
   7  11   1   47.60    5.90
  19  -8  -1    0.90    0.90
  19  -8  -1   -0.10    0.80
 -11  19  -1    1.80    1.50
  -8 -11  -1    1.50    1.20
 -11  19  -1    1.20    1.60
  11 -19   1    3.00    2.20
   8  11   1   -0.10    1.60
   8  11   1   -0.50    1.20
   8  11   1   -1.00    1.80
  11 -19   1    2.30    1.50
 -11  20  -1   20.60    4.00
  20  -9  -1   21.50    2.10
 -11  20  -1   19.10    3.50
  -9 -11  -1   20.00    3.00
  20  -9  -1   20.00    2.20
   9  11   1   22.10    3.70
   9  11   1   21.10    3.50
  11 -20   1   25.10    4.20
   9  11   1   23.40    4.60
  11 -20   1   19.80    3.70
 -11  21  -1    2.30    2.20
  21 -10  -1    1.90    1.10
 -10 -11  -1    3.80    1.70
  21 -10  -1    1.80    1.10
  10  11   1    5.70    2.40
  10  11   1    4.90    2.40
  11 -21   1    2.70    1.80
  10  11   1    6.40    2.70
  11 -21   1    3.80    2.40
  22 -11  -1    1.70    1.20
  22 -11  -1    0.10    1.10
 -11  22  -1   -1.40    1.60
 -11 -11  -1    2.50    1.50
 -11  22  -1    0.80    1.70
  11 -22   1    2.50    1.90
  11 -22   1    2.20    2.20
  11  11   1    5.00    1.90
  11  11   1    6.70    2.80
  11  11   1    3.70    1.60
  23 -12  -1   -1.40    1.00
 -11  23  -1    0.30    1.80
  23 -12  -1   -0.60    1.10
 -11  23  -1    1.30    2.30
  11 -23   1   -0.40    2.30
  12  11   1    3.00    1.90
  12  11   1    2.90    1.80
  11 -23   1    0.80    1.80
  12  11   1    3.20    2.40
 -10  22  -1    6.50    2.70
 -10  22  -1    7.30    2.40
  22 -12  -1    6.40    1.60
 -12 -10  -1    9.40    2.20
  12  10   1    8.10    3.00
  10 -22   1    7.50    3.30
  10 -22   1    6.60    2.40
  12  10   1    8.80    2.60
  12  10   1    8.00    2.40
  21 -12  -1   10.10    2.20
 -12  -9  -1   13.80    2.50
  -9  21  -1    7.40    2.70
  12   9   1   12.60    2.90
  12   9   1   18.00    3.40
   9 -21   1   14.30    3.10
   9 -21   1   11.00    3.20
  12   9   1   13.70    3.50
 -12  -8  -1   22.40    2.90
  20 -12  -1   21.40    2.90
  -8  20  -1   20.20    4.30
   8 -20   1   18.50    3.20
  12   8   1   18.20    3.20
  12   8   1   21.80    3.30
  12   8   1   18.10    3.90
   8 -20   1   12.80    3.20
  -7  19  -1   38.50    5.70
 -12  -7  -1   38.00    3.20
  19 -12  -1   33.40    3.30
   7 -19   1   24.50    4.40
  12   7   1   32.80    3.60
  12   7   1   32.80    4.90
  12   7   1   34.10    3.60
  18 -12  -1   17.40    2.70
 -12  -6  -1   24.90    2.60
  -6  18  -1   24.70    4.40
  -6  18  -1   25.60    4.10
  12   6   1   25.40    3.30
  12   6   1   26.80    4.30
  12   6   1   31.60    3.30
   6 -18   1   16.80    3.60
  17 -12  -1   52.89    3.90
 -12  -5  -1   45.90    3.20
  -5  17  -1   47.30    5.80
  -5  17  -1   42.00    4.30
  12   5   1   45.00    3.70
  12   5   1   44.60    3.60
   5 -17   1   41.80    4.20
  12   5   1   47.10    5.10
   5 -17   1   43.20    5.00
  -4  16  -1   -1.20    1.70
  16 -12  -1    1.20    1.50
  -4  16  -1    1.40    1.60
 -12  -4  -1    0.70    0.80
  -4  16  -1    1.60    2.20
   4 -16   1    2.10    2.40
   4 -16   1    1.10    1.70
  12   4   1    0.90    1.10
  12   4   1    1.00    1.10
  12   4   1    0.20    1.60
  -3  15  -1   20.60    4.50
  -3  15  -1   17.40    3.60
 -12  -3  -1   19.00    2.00
  15 -12  -1   16.40    2.80
  -3  15  -1   17.40    3.20
   3 -15   1   19.20    3.90
   3 -15   1   19.50    3.10
  12   3   1   21.20    2.30
  12   3   1   18.80    2.50
  12   3   1   20.00    3.60
  -2  14  -1   64.09    6.90
 -12  -2  -1   59.59    3.20
  -2  14  -1   53.99    5.90
  14 -12  -1   63.99    4.70
 -14  12   1   58.69    2.20
  12   2   1   63.79    3.50
 -14  12   1   56.79    2.10
 -14  12   1   60.49    2.70
  12   2   1   61.29    3.30
  12   2   1   55.39    5.20
   2 -14   1   55.39    5.70
  13 -12  -1    7.50    2.60
  -1  13  -1    8.80    3.60
  -1  13  -1   10.90    3.10
 -13  12   1    5.60    1.30
   1 -13   1   10.20    3.20
 -13  12   1    7.40    1.70
 -13  12   1    6.10    1.50
   0  12  -1    8.30    2.50
   0  12  -1    8.20    2.40
   0  12  -1    9.90    3.20
  12 -12  -1   11.20    2.90
 -12  12   1    6.80    2.10
 -12  12   1   10.10    2.00
   0 -12   1    4.80    2.60
 -12  12   1    9.30    1.90
   1  11  -1    3.50    2.80
  11 -12  -1    3.70    2.10
   1  11  -1    2.10    2.00
  11 -12  -1    2.80    2.10
   1  11  -1    1.40    2.10
 -11  12   1    0.20    1.60
 -11  12   1    1.60    1.30
  -1 -11   1    3.60    2.50
  -1 -11   1    0.30    1.50
   2  10  -1   10.80    3.00
  10 -12  -1    9.90    2.70
   2  10  -1    9.90    2.60
   2  10  -1   10.00    2.70
  10 -12  -1   10.70    2.70
 -10  12   1   10.10    2.30
 -10  12   1   11.70    2.30
  -2 -10   1   11.50    2.60
  -2 -10   1   10.10    2.70
   9 -12  -1    2.40    2.10
   9 -12  -1    2.00    2.10
   3   9  -1    0.40    2.20
   3   9  -1    4.20    2.10
   3   9  -1   -0.40    1.60
  -9  12   1    4.20    1.70
  -9  12   1    1.80    1.80
  -3  -9   1    3.20    2.00
  -3  -9   1    1.10    1.40
   4   8  -1  285.47   11.40
   4   8  -1  277.87    9.60
   8 -12  -1  269.27   10.10
   4   8  -1  291.57    9.60
   8 -12  -1  274.27   10.20
  -8  12   1  263.37    9.80
  -4  -8   1  277.97    9.00
  -4  -8   1  265.17    8.90
  -8  12   1  279.27    9.50
   7 -12  -1   35.60    4.20
   5   7  -1   31.70    3.60
   7 -12  -1   30.10    4.00
   5   7  -1   37.80    3.60
  -5  -7   1   31.20    3.10
  -7  12   1   32.10    4.10
  -7  12   1   37.40    3.80
  -5  -7   1   34.40    3.10
   6 -12  -1    8.60    2.80
   6   6  -1    7.90    2.10
   6   6  -1   12.60    2.40
   6 -12  -1   12.80    3.00
  -6  12   1   11.30    2.50
  12  -6   1    9.30    1.10
  -6  12   1    5.30    2.30
  -6  -6   1   10.80    1.90
   7   5  -1   44.20    3.50
   5 -12  -1   46.40    4.50
   7   5  -1   46.80    3.70
  -5  12   1   34.10    4.50
  12  -7   1   41.80    2.50
  -7  -5   1   44.70    3.30
  -5  12   1   49.00    4.40
   8   4  -1    4.10    1.80
   8   4  -1    5.70    1.80
   4 -12  -1    1.40    1.90
  12  -8   1    4.30    1.50
  -8  -4   1    4.60    1.40
  12  -8   1    6.40    1.70
  -4  12   1    5.80    2.30
  -4  12   1    4.50    2.70
   3 -12  -1    1.70    2.20
   9   3  -1    5.50    1.60
   9   3  -1    5.80    1.80
  -9  -3   1    5.20    1.30
  -3  12   1    3.10    2.70
  12  -9   1    6.90    1.90
  12  -9   1    4.60    1.80
   2 -12  -1   42.10    4.70
   2 -12  -1   56.19    4.80
  10   2  -1   54.49    3.60
  10   2  -1   54.39    3.10
  -2  12   1   49.10    5.80
  12 -10   1   51.49    3.90
  12 -10   1   44.90    3.80
 -10  -2   1   56.39    3.40
   1 -12  -1    5.10    2.60
  11   1  -1    5.40    1.30
   1 -12  -1    6.60    3.00
 -12  11  -1    5.10    1.30
 -12  11  -1    4.20    1.20
  11   1  -1    2.10    1.90
  -1  12   1    0.80    2.30
  12 -11   1    2.30    1.70
  12 -11   1    2.00    1.90
 -12  12  -1   10.90    1.90
 -12  12  -1    9.80    1.80
   0 -12  -1   11.60    3.00
   0  12   1    6.00    3.10
  12 -12   1   16.60    2.80
   0  12   1   11.30    2.90
  12 -12   1   10.10    2.60
 -12  13  -1   12.10    2.10
 -12  13  -1    8.30    2.00
  12 -13   1   10.60    2.90
   1  12   1    9.20    2.50
  12 -13   1    6.00    2.20
   1  12   1   14.20    4.00
   1  12   1   13.00    3.30
 -12  14  -1   10.20    2.40
 -12  14  -1   11.60    2.20
  14  -2  -1   12.10    1.70
  12 -14   1   12.50    2.60
  12 -14   1   11.60    3.20
   2  12   1    9.20    3.50
   2  12   1    8.20    2.80
   2  12   1   14.30    3.10
  15  -3  -1    0.40    0.90
 -12  15  -1   -0.50    1.40
  -3 -12  -1    1.80    1.20
  15  -3  -1    0.20    0.70
 -12  15  -1    0.50    1.40
  12 -15   1   -1.50    1.30
   3  12   1   -0.30    1.50
   3  12   1   -0.80    1.90
  12 -15   1    0.90    2.00
   3  12   1    0.00    2.00
 -12  16  -1   45.20    3.80
  16  -4  -1   45.00    2.90
  -4 -12  -1   50.89    4.10
 -12  16  -1   44.00    4.30
  16  -4  -1   33.30    2.50
  12 -16   1   41.30    4.20
   4  12   1   44.50    4.90
  12 -16   1   40.00    4.60
   4  12   1   40.60    5.70
   4  12   1   44.50    4.40
 -12  17  -1    9.40    2.20
  17  -5  -1   12.10    1.60
  17  -5  -1   12.90    1.80
  -5 -12  -1   15.20    2.70
 -12  17  -1   10.30    2.50
   5  12   1   16.60    3.30
   5  12   1    9.60    2.60
  12 -17   1    8.90    2.80
   5  12   1    8.80    2.80
  12 -17   1   14.60    3.10
  -6 -12  -1   17.10    2.70
  18  -6  -1   18.10    2.20
 -12  18  -1   21.80    3.50
 -12  18  -1   12.80    2.90
  18  -6  -1   16.80    1.40
   6  12   1   18.50    4.30
   6  12   1   16.10    3.10
   6  12   1   16.10    3.30
  12 -18   1    9.50    2.80
  12 -18   1   16.10    3.00
  -7 -12  -1   41.60    3.80
  19  -7  -1   34.40    2.50
  19  -7  -1   36.20    2.10
  19  -7  -1   35.60    2.10
 -12  19  -1   39.20    4.10
 -12  19  -1   33.50    4.50
  12 -19   1   36.90    4.30
   7  12   1   28.30    4.90
   7  12   1   36.10    4.70
  12 -19   1   36.90    5.10
   7  12   1   41.00    4.70
 -12  20  -1    2.70    1.70
  20  -8  -1    3.10    1.10
  20  -8  -1    1.60    0.90
 -12  20  -1    1.70    1.90
  -8 -12  -1    3.30    1.30
   8  12   1    0.40    2.40
   8  12   1    0.90    1.70
  12 -20   1    2.50    2.10
   8  12   1    3.40    1.70
  12 -20   1    3.10    1.70
  21  -9  -1    6.00    1.40
 -12  21  -1    7.10    2.90
  21  -9  -1    4.60    1.20
  -9 -12  -1    4.50    1.80
  12 -21   1    2.00    1.80
   9  12   1    6.40    2.20
   9  12   1    6.50    3.00
  12 -21   1    0.00    1.60
   9  12   1    7.70    2.50
 -10 -12  -1    9.00    2.90
 -12  22  -1    8.80    3.00
  22 -10  -1   10.30    1.90
  22 -10  -1    6.10    1.40
  10  12   1    5.90    2.20
  12 -22   1    7.90    3.10
  12 -22   1    8.40    2.70
  10  12   1   12.80    3.00
  10  12   1    7.30    2.80
 -12  23  -1    5.70    2.30
 -12  23  -1    8.10    2.80
  23 -11  -1    3.80    1.20
  11  12   1    0.30    2.10
  12 -23   1    3.90    3.00
  12 -23   1    7.70    2.40
  11  12   1    8.50    2.20
 -12  24  -1   -1.90    1.60
 -12  24  -1    0.10    2.40
  24 -12  -1   -0.70    0.90
  12  12   1   -2.10    1.50
  12  12   1    3.10    2.20
  12 -24   1   -2.40    1.80
  25 -13  -1   11.90    2.40
  25 -13  -1    8.60    1.90
 -12  25  -1   20.40    4.60
  13  12   1   10.60    2.70
  13  12   1   13.00    4.40
  12 -25   1    8.20    3.70
 -11  24  -1    7.10    3.30
 -11  24  -1    5.40    2.70
  24 -13  -1    2.40    1.20
  24 -13  -1    4.90    1.60
  13  11   1    8.40    2.30
  13  11   1    4.10    2.50
  11 -24   1   -1.20    2.30
 -10  23  -1    0.70    1.80
  23 -13  -1    3.60    1.50
 -10  23  -1    2.80    2.50
 -13 -10  -1    2.10    1.30
  23 -13  -1    0.80    1.50
  13  10   1    3.00    1.90
  13  10   1    8.30    2.30
  13  10   1    4.70    2.70
  10 -23   1    0.20    2.30
  10 -23   1    1.50    2.50
 -13  -9  -1   24.00    2.80
  22 -13  -1   16.80    2.80
  -9  22  -1   19.80    3.90
  -9  22  -1   16.40    3.90
   9 -22   1   18.00    3.60
   9 -22   1   11.30    3.40
  13   9   1   22.00    3.60
  13   9   1   14.70    3.90
  13   9   1   17.30    3.30
  -8  21  -1    9.00    2.90
 -13  -8  -1   14.20    2.50
  -8  21  -1   13.00    3.20
  21 -13  -1   11.70    2.30
   8 -21   1   10.70    3.30
  13   8   1   18.90    3.10
  13   8   1   14.10    3.70
  13   8   1   14.70    2.70
  20 -13  -1    9.90    2.10
 -13  -7  -1    7.20    1.70
  -7  20  -1    6.40    2.70
  13   7   1   11.90    2.50
  13   7   1   11.80    2.50
   7 -20   1    8.90    2.90
  13   7   1   10.50    3.10
 -13  -6  -1   72.79    4.20
  -6  19  -1   69.49    6.80
  19 -13  -1   65.59    4.50
  13   6   1   65.39    6.20
  13   6   1   64.89    4.60
   6 -19   1   59.99    6.00
  13   6   1   69.29    4.70
  -5  18  -1   17.70    4.00
  18 -13  -1   12.50    2.40
 -13  -5  -1   13.60    2.10
  13   5   1   17.70    2.70
  13   5   1   16.50    3.60
  13   5   1   18.30    2.70
   5 -18   1   19.30    4.00
  -4  17  -1   10.00    3.50
 -13  -4  -1   17.70    2.30
  17 -13  -1   18.80    2.90
  -4  17  -1   14.30    3.80
  13   4   1   19.30    2.60
  13   4   1   16.50    2.40
  13   4   1   15.10    3.20
   4 -17   1   11.90    3.10
  -3  16  -1   60.29    5.90
 -13  -3  -1   65.79    3.50
  -3  16  -1   67.29    5.40
  16 -13  -1   66.09    4.70
  -3  16  -1   73.09    6.80
  13   3   1   68.59    5.70
   3 -16   1   69.29    6.10
   3 -16   1   67.79    5.30
  13   3   1   69.79    3.80
  13   3   1   72.69    4.00
  -2  15  -1   10.30    3.20
  -2  15  -1    6.40    2.10
 -13  -2  -1    5.50    1.30
  15 -13  -1    7.20    2.00
  -2  15  -1    9.60    3.50
  13   2   1    8.10    1.60
   2 -15   1    4.80    1.90
  13   2   1    5.20    1.40
   2 -15   1    4.50    2.50
  13   2   1    6.20    2.40
 -15  13   1    6.60    0.90
  14 -13  -1    3.00    1.70
  -1  14  -1    5.70    3.00
  -1  14  -1    5.00    2.20
  -1  14  -1    5.10    2.70
  14 -13  -1    1.70    1.90
 -14  13   1    4.80    1.60
 -14  13   1    4.20    1.20
 -14  13   1    2.90    1.20
   1 -14   1    2.70    2.70
  13   1   1    7.20    1.40
  13   1   1    5.40    1.70
   0  13  -1   41.80    4.40
   0  13  -1   33.20    5.00
  13 -13  -1   38.50    4.20
   0  13  -1   34.90    4.60
  13 -13  -1   38.90    4.30
 -13  13   1   37.60    3.00
  13   0   1   38.70    2.60
   0 -13   1   46.00    5.10
 -13  13   1   43.30    3.70
 -13  13   1   39.50    3.30
  12 -13  -1    4.90    2.40
   1  12  -1   10.50    3.70
   1  12  -1    6.80    2.60
  12 -13  -1    8.50    2.80
   1  12  -1    9.80    2.70
 -12  13   1    7.10    2.10
 -12  13   1    7.50    2.40
  -1 -12   1    8.10    3.00
 -12  13   1    7.90    1.90
   2  11  -1    3.30    2.10
  11 -13  -1    3.90    2.40
   2  11  -1    1.10    3.00
   2  11  -1    1.60    2.00
  11 -13  -1    2.40    2.20
 -11  13   1    3.00    1.90
  -2 -11   1    1.10    2.20
 -11  13   1    3.30    1.70
  10 -13  -1   42.70    4.60
  10 -13  -1   39.80    4.60
   3  10  -1   28.50    4.30
   3  10  -1   39.90    4.70
   3  10  -1   46.10    4.40
  -3 -10   1   39.40    3.80
 -10  13   1   43.20    4.50
 -10  13   1   43.70    3.80
  -3 -10   1   49.30    4.50
   4   9  -1   10.50    3.30
   4   9  -1    9.50    2.50
   9 -13  -1    7.00    2.70
   9 -13  -1    6.90    2.50
   4   9  -1    7.70    2.30
  -9  13   1   10.00    2.40
  -9  13   1    8.10    2.60
  -4  -9   1    7.90    2.30
  -4  -9   1    8.80    2.00
   8 -13  -1   13.40    2.60
   8 -13  -1   22.10    3.70
   5   8  -1   15.50    2.80
   5   8  -1   14.50    3.10
   5   8  -1   16.10    2.90
  -5  -8   1   22.20    3.00
  -8  13   1   17.00    3.20
  -8  13   1   18.40    3.10
   7 -13  -1   45.60    4.60
   6   7  -1   47.40    5.30
   7 -13  -1   60.69    5.10
   6   7  -1   50.09    4.30
   6   7  -1   54.59    4.20
  -7  13   1   44.00    5.10
  -6  -7   1   51.29    3.80
  -7  13   1   58.89    4.70
   6 -13  -1   23.00    3.80
   7   6  -1   25.80    3.20
   7   6  -1   29.70    4.50
   7   6  -1   26.20    3.10
  -7  -6   1   24.00    2.90
  -6  13   1   24.10    4.10
  13  -7   1   21.90    2.00
  -6  13   1   20.10    3.20
   8   5  -1   16.00    2.50
   5 -13  -1   19.70    3.70
   8   5  -1   14.60    2.60
   8   5  -1   14.60    3.40
  13  -8   1   15.80    2.00
  -5  13   1   19.00    3.30
  -8  -5   1   14.40    2.20
  -5  13   1   11.90    3.20
  13  -8   1   15.50    2.10
   4 -13  -1   82.39    6.20
   9   4  -1   84.99    4.40
   9   4  -1   78.39    6.00
   9   4  -1   72.89    4.50
  -9  -4   1   77.99    4.20
  -4  13   1   78.69    7.00
  13  -9   1   70.29    4.20
  13  -9   1   78.99    4.10
  10   3  -1    6.40    1.70
   3 -13  -1    4.40    2.70
  10   3  -1    4.20    2.40
  10   3  -1    6.10    1.90
  13 -10   1    3.10    1.70
  -3  13   1    7.00    3.40
 -10  -3   1    3.60    1.30
  13 -10   1    4.50    1.90
  11   2  -1   32.10    2.70
  11   2  -1   31.50    3.20
   2 -13  -1   30.30    4.40
  11   2  -1   28.30    3.80
  -2  13   1   24.70    4.20
  13 -11   1   29.60    3.40
  13 -11   1   28.60    3.30
 -11  -2   1   32.20    2.90
 -13  12  -1    3.90    1.20
 -13  12  -1    3.40    1.30
  12   1  -1    3.50    1.40
   1 -13  -1    2.40    2.60
  12   1  -1    3.20    1.20
 -13  12  -1    3.10    1.40
  12   1  -1    3.10    2.30
  13 -12   1    7.20    2.00
  -1  13   1   -0.30    2.50
  13 -12   1    2.30    2.10
   0 -13  -1    4.30    2.60
  13   0  -1    9.20    1.70
 -13  13  -1    7.20    1.70
 -13  13  -1    6.10    1.50
  13 -13   1    6.20    2.20
   0  13   1    6.30    2.50
  13 -13   1    6.00    2.50
   0  13   1    5.50    3.30
  14  -1  -1   19.60    2.70
 -13  14  -1   13.60    2.30
  14  -1  -1   18.40    1.90
 -13  14  -1   17.50    2.40
   1  13   1   20.70    3.40
  13 -14   1   18.20    3.00
  13 -14   1   16.60    3.30
   1  13   1   16.80    4.00
 -13  15  -1   27.90    2.90
  15  -2  -1   24.40    2.80
 -13  15  -1   31.80    3.50
  -2 -13  -1   24.30    3.30
  15  -2  -1   29.40    1.50
  15  -2  -1   37.30    2.60
   2  13   1   43.30    5.10
  13 -15   1   32.10    3.70
   2  13   1   30.30    4.30
   2  13   1   23.80    4.30
  13 -15   1   29.70    4.10
  16  -3  -1    8.30    0.80
 -13  16  -1    8.10    2.00
  16  -3  -1   11.10    1.70
  -3 -13  -1   11.80    2.30
 -13  16  -1    9.50    2.30
  16  -3  -1    9.80    1.80
  13 -16   1    8.00    2.20
  13 -16   1    6.10    2.40
   3  13   1    9.50    2.60
   3  13   1    8.30    2.50
   3  13   1   11.90    3.40
 -13  17  -1   18.10    2.90
 -13  17  -1   18.80    2.90
  17  -4  -1   15.40    1.80
  -4 -13  -1   14.60    2.50
  17  -4  -1   16.80    2.10
   4  13   1   13.40    2.90
   4  13   1   21.50    4.70
  13 -17   1   23.70    4.10
  13 -17   1   16.50    3.20
   4  13   1   15.70    3.50
 -13  18  -1    7.20    2.10
  18  -5  -1    6.20    1.20
  18  -5  -1    6.00    1.40
 -13  18  -1    8.30    2.30
  -5 -13  -1    4.80    1.70
  13 -18   1    5.80    2.60
   5  13   1    3.30    2.10
   5  13   1    6.90    2.00
   5  13   1    8.40    2.60
  13 -18   1    8.80    2.30
  19  -6  -1    1.60    0.90
  19  -6  -1    0.30    0.50
  -6 -13  -1    1.20    1.30
 -13  19  -1    0.40    1.50
 -13  19  -1    3.10    1.80
   6  13   1    0.70    1.80
  13 -19   1    1.10    1.90
   6  13   1   -0.90    1.40
   6  13   1    1.30    2.10
  13 -19   1   -0.40    1.40
  20  -7  -1    9.80    1.60
  20  -7  -1    6.70    1.00
 -13  20  -1    5.90    2.30
  -7 -13  -1   11.50    2.40
 -13  20  -1    6.60    2.40
  13 -20   1    8.10    2.60
   7  13   1    3.00    2.50
   7  13   1    6.50    2.30
  13 -20   1    7.10    2.80
   7  13   1    7.00    2.50
 -13  21  -1    0.80    1.70
  21  -8  -1    0.40    0.90
   8  13   1    2.20    1.60
  13 -21   1    2.40    2.10
   8  13   1   -1.70    1.50
  13 -21   1   -1.30    1.40
   8  13   1    1.10    2.10
 -13  22  -1    1.30    2.10
  22  -9  -1    1.20    0.80
   9  13   1    0.70    2.40
   9  13   1    2.20    2.00
  13 -22   1   -0.90    1.90
 -13  23  -1    2.60    2.00
 -13  23  -1    1.10    2.10
  23 -10  -1   -0.50    0.90
  10  13   1    4.00    2.20
  10  13   1    2.40    2.10
  13 -23   1   -1.10    1.40
  13 -23   1    0.30    1.90
  24 -11  -1    7.00    1.60
 -13  24  -1    9.30    3.10
 -13  24  -1    4.20    2.10
  13 -24   1    6.50    3.10
  11  13   1    3.10    2.60
  11  13   1    8.80    2.70
 -12 -13  -1   -1.30    1.20
  25 -12  -1    2.40    1.40
 -13  25  -1    0.70    2.20
  25 -12  -1   -1.40    0.80
  12  13   1   -1.10    1.90
  13 -25   1   -0.60    2.10
  12  13   1    1.40    2.10
 -13  26  -1   -0.80    2.00
 -13 -13  -1    3.70    1.90
  26 -13  -1    2.20    1.30
  26 -13  -1    2.50    1.50
  13  13   1    0.60    2.60
  13  13   1    4.70    2.40
  13 -26   1   -1.70    2.20
  26 -14  -1    2.20    1.40
  26 -14  -1    3.30    1.40
 -14 -12  -1    0.90    1.90
 -12  26  -1    3.20    2.40
  14  12   1   -1.00    1.90
  14  12   1    2.60    2.30
 -11  25  -1   -1.40    2.00
  25 -14  -1    0.20    1.10
  25 -14  -1   -1.20    0.90
  14  11   1    2.20    1.70
  11 -25   1   -0.20    1.70
  14  11   1   -0.40    2.10
 -10  24  -1    9.30    3.50
  24 -14  -1    3.50    1.90
 -14 -10  -1    5.00    1.70
  24 -14  -1    5.00    1.70
  14  10   1    2.20    2.50
  10 -24   1    7.00    2.50
  14  10   1    8.10    2.50
  23 -14  -1    0.50    1.30
  -9  23  -1   -1.10    2.00
  23 -14  -1    0.50    1.60
  -9  23  -1    5.50    2.20
 -14  -9  -1    2.40    1.30
  14   9   1    1.50    2.20
   9 -23   1    0.70    2.00
  14   9   1    0.20    1.60
  14   9   1    3.00    1.80
  -8  22  -1    7.70    2.50
  22 -14  -1    8.30    2.20
 -14  -8  -1    5.30    1.60
  -8  22  -1   11.40    3.80
  22 -14  -1    7.00    2.00
  14   8   1    5.60    2.10
   8 -22   1    8.90    2.40
  14   8   1   11.80    3.70
  14   8   1    6.00    2.20
  -7  21  -1    5.80    2.90
  21 -14  -1    8.70    2.10
  21 -14  -1    7.40    2.20
 -14  -7  -1    6.80    1.70
  -7  21  -1    5.60    2.50
  14   7   1    9.10    2.30
  14   7   1    4.80    2.70
   7 -21   1    5.60    2.70
  14   7   1   12.10    2.60
  20 -14  -1    5.70    1.70
  -6  20  -1   -1.40    1.20
  20 -14  -1    1.70    1.50
 -14  -6  -1    2.10    1.20
   6 -20   1    5.20    2.40
  14   6   1    4.20    2.30
  14   6   1    4.90    1.70
  14   6   1    2.20    1.40
  19 -14  -1   17.90    3.10
 -14  -5  -1   18.90    2.50
  19 -14  -1   16.60    2.80
  -5  19  -1   16.50    3.90
  14   5   1   24.00    3.10
  14   5   1   22.60    3.00
  14   5   1   13.90    3.30
   5 -19   1   15.80    3.80
 -14  -4  -1   26.80    2.60
  18 -14  -1   29.40    3.50
  18 -14  -1   41.00    3.70
  -4  18  -1   42.50    6.40
  14   4   1   29.70    4.60
   4 -18   1   26.00    4.40
  14   4   1   29.60    3.10
  14   4   1   27.20    2.90
  -3  17  -1    2.40    1.70
  17 -14  -1    5.80    2.00
  17 -14  -1    6.00    1.90
  -3  17  -1    2.70    2.50
 -14  -3  -1    1.30    1.00
  14   3   1    1.50    1.10
  14   3   1    1.70    1.20
  14   3   1    1.10    1.40
   3 -17   1    3.70    2.40
  16 -14  -1    8.80    2.30
  -2  16  -1    5.50    2.60
  16 -14  -1    7.20    2.20
  -2  16  -1    7.80    2.30
  -2  16  -1    5.30    2.60
   2 -16   1   11.20    2.70
   2 -16   1    8.80    2.70
  14   2   1   11.00    1.80
  14   2   1    9.30    1.60
  14   2   1    8.40    2.40
  15 -14  -1   52.19    4.50
  -1  15  -1   55.99    5.70
  -1  15  -1   51.79    4.80
  -1  15  -1   57.19    6.40
  15 -14  -1   59.39    4.70
  14   1   1   58.19    2.90
 -15  14   1   53.19    2.70
   1 -15   1   58.39    4.80
   1 -15   1   54.79    5.40
 -15  14   1   56.19    2.80
  14   1   1   56.29    3.10
  14   1   1   54.79    4.50
 -15  14   1   51.19    2.80
   0  14  -1    5.30    2.60
  14 -14  -1    1.20    1.70
   0  14  -1   10.60    2.70
   0  14  -1    6.40    3.30
  14 -14  -1    4.30    2.00
 -14  14   1    4.70    1.40
 -14  14   1    3.10    1.30
  14   0   1    5.20    1.10
  14   0   1    7.90    1.90
   0 -14   1    2.80    2.30
   0 -14   1    6.70    1.70
 -14  14   1    6.60    1.80
  13 -14  -1   -0.40    1.90
   1  13  -1    1.20    1.80
   1  13  -1    1.30    2.20
  13 -14  -1    2.40    1.70
   1  13  -1   -1.90    2.20
 -13  14   1    0.20    1.20
  14  -1   1    1.20    1.00
  -1 -13   1    1.50    2.00
 -13  14   1   -0.40    1.70
  14  -1   1    0.50    0.60
 -13  14   1   -1.00    1.20
  12 -14  -1   66.69    5.40
   2  12  -1   68.49    5.30
  12 -14  -1   76.69    5.70
   2  12  -1   72.39    6.20
   2  12  -1   70.69    7.20
 -12  14   1   68.19    4.40
 -12  14   1   76.39    5.00
  14  -2   1   66.19    2.90
  -2 -12   1   74.59    5.70
   3  11  -1   59.79    6.80
   3  11  -1   50.69    4.70
  11 -14  -1   33.00    4.40
  11 -14  -1   46.00    4.80
   3  11  -1   44.20    5.10
  -3 -11   1   45.90    4.50
 -11  14   1   44.90    3.90
 -11  14   1   47.90    4.70
  10 -14  -1   16.10    3.60
   4  10  -1   10.90    2.70
   4  10  -1    8.30    3.30
   4  10  -1    7.10    2.60
  10 -14  -1    6.90    2.20
 -10  14   1    8.80    2.70
  -4 -10   1   11.20    2.70
 -10  14   1   11.60    2.40
  -4 -10   1    7.90    2.20
   5   9  -1  120.59    6.80
   9 -14  -1  128.19    7.50
   9 -14  -1  127.39    7.20
   5   9  -1  128.69    6.70
   5   9  -1  130.59    8.60
  -9  14   1  130.49    7.50
  -5  -9   1  139.79    6.40
  -9  14   1  131.09    6.70
   8 -14  -1    2.70    2.20
   6   8  -1    1.60    2.00
   8 -14  -1    0.30    2.30
   6   8  -1    2.20    2.70
   6   8  -1    1.20    1.80
  -8  14   1    1.80    1.70
  -8  14   1    2.10    2.50
  -6  -8   1    0.50    1.30
   7 -14  -1    9.30    2.80
   7   7  -1   11.60    3.10
   7   7  -1   14.30    2.70
   7   7  -1   14.20    2.90
   7 -14  -1   11.10    3.20
  -7  14   1    9.50    3.10
  -7  -7   1   10.00    2.20
   8   6  -1   61.49    4.70
   8   6  -1   70.59    4.50
   6 -14  -1   62.99    5.50
   8   6  -1   52.29    5.80
  -8  -6   1   69.19    4.20
  14  -8   1   81.59    3.60
  -6  14   1   53.39    6.10
   9   5  -1   15.40    2.70
   5 -14  -1   12.30    3.50
   9   5  -1   18.00    2.70
   9   5  -1   12.00    3.40
  14  -9   1   13.00    2.20
  -9  -5   1   15.40    2.30
  14  -9   1   12.90    2.10
  -5  14   1    9.70    3.40
  10   4  -1    6.70    1.60
  10   4  -1    5.70    2.00
   4 -14  -1    3.10    2.70
  10   4  -1    4.80    2.50
  -4  14   1    4.60    3.20
  14 -10   1    2.90    1.70
 -10  -4   1    2.80    1.30
  14 -10   1    3.90    1.80
  11   3  -1   66.99    3.70
   3 -14  -1   74.49    6.20
  11   3  -1   64.39    4.30
  11   3  -1   62.09    5.80
  -3  14   1   64.69    6.90
  14 -11   1   64.89    4.30
  14 -11   1   64.59    4.50
 -11  -3   1   71.69    4.00
  12   2  -1   17.90    3.50
   2 -14  -1   15.90    3.70
  12   2  -1   17.80    2.30
  12   2  -1   15.30    2.00
 -12  -2   1   12.90    2.20
  -2  14   1   12.10    3.80
  14 -12   1   13.90    2.50
  14 -12   1   17.40    2.90
  13   1  -1    6.60    1.70
   1 -14  -1   13.10    3.40
 -14  13  -1    8.00    1.40
  13   1  -1    8.80    1.80
 -14  13  -1    7.10    1.50
 -14  13  -1    7.20    1.20
  13   1  -1    7.90    1.40
  -1  14   1    8.80    3.50
  -1  14   1    7.20    2.10
  14 -13   1    7.60    2.10
  14 -13   1   12.20    2.70
  14   0  -1   35.70    2.10
  14   0  -1   40.20    3.70
  14   0  -1   37.80    2.90
   0 -14  -1   36.50    3.80
 -14  14  -1   40.40    2.70
 -14  14  -1   37.50    2.70
  14 -14   1   38.50    4.10
   0  14   1   43.60    6.40
   0  14   1   38.50    4.10
  14 -14   1   33.70    3.50
  15  -1  -1    9.30    2.10
  15  -1  -1    9.20    1.70
  15  -1  -1   10.00    1.10
 -14  15  -1    9.10    1.70
 -14  15  -1    5.70    1.60
  -1 -14  -1    8.80    2.20
   1  14   1    6.80    2.40
   1  14   1    6.10    2.80
  14 -15   1    6.90    1.90
  14 -15   1    8.10    2.50
  -2 -14  -1   12.80    2.60
 -14  16  -1   12.10    2.30
  16  -2  -1    9.50    2.10
  16  -2  -1   10.90    1.10
 -14  16  -1    9.20    2.00
  16  -2  -1   12.70    1.90
   2  14   1    9.50    2.70
   2  14   1    7.90    3.00
  14 -16   1   15.60    2.90
  14 -16   1   11.50    2.80
  17  -3  -1   53.79    3.70
 -14  17  -1   48.90    3.90
  17  -3  -1   51.39    3.10
  17  -3  -1   49.99    2.00
 -14  17  -1   57.19    4.30
  -3 -14  -1   55.49    4.60
   3  14   1   58.89    6.50
   3  14   1   56.49    5.00
  14 -17   1   48.10    4.40
  14 -17   1   52.99    5.10
  -4 -14  -1    3.20    1.70
  18  -4  -1    4.10    1.20
 -14  18  -1    1.60    1.50
  18  -4  -1    1.70    1.10
 -14  18  -1    4.40    1.80
  18  -4  -1    3.10    0.70
   4  14   1    3.00    1.90
  14 -18   1    1.20    1.90
  14 -18   1    1.10    1.20
   4  14   1    3.10    2.70
  -5 -14  -1    4.70    1.90
 -14  19  -1    4.80    1.90
  19  -5  -1    6.70    1.40
  19  -5  -1    6.20    1.20
 -14  19  -1    6.80    2.00
   5  14   1    4.40    2.00
  14 -19   1    5.10    2.20
  14 -19   1    6.50    2.50
   5  14   1    8.90    3.30
 -14  20  -1    3.00    1.80
 -14  20  -1    4.10    1.70
  20  -6  -1    4.90    0.90
  20  -6  -1    3.30    1.00
   6  14   1    1.60    1.90
   6  14   1    4.10    2.60
  14 -20   1    4.30    2.40
  14 -20   1    2.70    1.80
 -14  21  -1    8.60    2.50
 -14  21  -1    4.40    2.20
  21  -7  -1    4.70    0.90
  21  -7  -1    3.30    1.20
  14 -21   1    8.20    2.20
  14 -21   1    2.90    2.00
   7  14   1    6.70    3.00
   7  14   1    6.60    2.40
  22  -8  -1    0.30    0.90
 -14  22  -1    1.20    2.00
   8  14   1   -4.10    1.70
  14 -22   1    0.00    1.60
  14 -22   1   -1.10    2.00
   8  14   1    0.50    1.70
  23  -9  -1   -0.70    0.90
 -14  23  -1    0.30    1.90
  14 -23   1    2.80    1.70
   9  14   1    0.20    1.80
  14 -23   1   -1.30    1.80
   9  14   1    1.80    2.10
 -10 -14  -1   -2.30    1.10
  24 -10  -1   -1.20    0.90
 -14  24  -1   -1.90    1.70
 -14  24  -1   -2.30    1.80
  10  14   1    5.50    2.40
  10  14   1    0.00    1.90
  14 -24   1   -1.90    1.80
  25 -11  -1   -1.00    0.90
 -11 -14  -1   -1.40    1.50
 -14  25  -1   -0.30    2.00
 -14  25  -1   -1.10    2.00
  11  14   1    1.70    2.40
  11  14   1   -0.50    1.90
  14 -25   1   -1.20    2.00
  26 -12  -1    9.70    1.80
 -14  26  -1    2.40    2.50
  26 -12  -1   14.70    2.30
 -12 -14  -1    3.10    2.30
  12  14   1   13.00    4.60
  14 -26   1    8.70    2.70
  12  14   1    4.50    3.40
  26 -15  -1   11.20    2.00
  26 -15  -1   10.50    2.10
 -11  26  -1    6.90    3.40
  15  11   1    6.20    2.80
  11 -26   1    3.00    2.50
  15  11   1   12.80    4.20
 -10  25  -1   11.40    3.90
  25 -15  -1   18.00    3.00
  25 -15  -1   19.10    3.30
  15  10   1   16.10    4.10
  15  10   1   14.30    3.60
  24 -15  -1    2.50    1.70
  -9  24  -1    1.00    2.30
 -15  -9  -1   -2.80    1.00
  24 -15  -1    1.10    1.50
  15   9   1    0.20    1.60
   9 -24   1    2.90    2.60
  15   9   1    6.00    2.70
 -15  -8  -1   14.00    2.50
  23 -15  -1   17.90    3.10
  23 -15  -1   20.60    2.90
  -8  23  -1   21.70    4.80
  15   8   1   21.90    4.50
  15   8   1   15.10    2.90
  15   8   1   20.00    3.50
   8 -23   1   17.30    4.00
  22 -15  -1    1.70    1.60
  -7  22  -1    3.10    2.60
 -15  -7  -1    1.70    1.20
  22 -15  -1    2.20    1.50
  -7  22  -1    1.20    1.60
  15   7   1   -0.20    1.80
  15   7   1    1.50    1.60
  15   7   1   -1.30    1.20
   7 -22   1   -0.50    1.80
 -15  -6  -1    2.60    1.20
  21 -15  -1    5.80    2.00
  -6  21  -1    1.60    2.20
  -6  21  -1    1.00    1.70
  21 -15  -1    2.00    1.50
  15   6   1    0.00    1.40
  15   6   1    0.30    1.70
   6 -21   1    2.20    2.40
  15   6   1    4.90    1.70
  20 -15  -1   48.40    4.20
  -5  20  -1   35.50    5.90
 -15  -5  -1   45.20    3.40
  20 -15  -1   46.80    4.30
  -5  20  -1   47.00    6.90
   5 -20   1   39.60    5.70
  15   5   1   46.30    5.40
  15   5   1   43.00    3.70
  15   5   1   47.20    3.80
  -4  19  -1   38.80    6.00
  19 -15  -1   39.10    4.00
 -15  -4  -1   35.00    2.90
  19 -15  -1   32.40    3.80
   4 -19   1   45.00    5.30
  15   4   1   35.70    3.30
  15   4   1   38.70    3.30
  15   4   1   36.60    5.10
  18 -15  -1   11.50    2.70
  18 -15  -1    6.20    2.10
  -3  18  -1    6.40    2.80
  15   3   1    6.90    1.60
  15   3   1   10.10    1.90
   3 -18   1    4.70    2.40
  15   3   1    6.00    2.20
  17 -15  -1   13.40    2.80
  -2  17  -1   12.10    2.90
  -2  17  -1   17.30    4.30
  17 -15  -1   19.20    3.40
  15   2   1   21.00    2.10
  15   2   1   11.20    1.90
  15   2   1   13.90    2.90
   2 -17   1   12.50    3.10
  16 -15  -1    2.50    1.70
  16 -15  -1    1.60    1.60
  -1  16  -1    1.00    1.60
  -1  16  -1    1.80    2.00
  -1  16  -1    3.40    2.20
  15   1   1    2.00    0.90
  15   1   1    1.50    1.40
  15   1   1    3.50    1.10
 -16  15   1    2.30    0.80
 -16  15   1    4.60    1.00
 -16  15   1    3.70    0.90
   1 -16   1    0.80    1.50
   1 -16   1    5.90    2.10
   0  15  -1   15.90    3.20
   0  15  -1   17.40    3.60
  15 -15  -1   18.50    3.00
  15 -15  -1   16.50    3.20
   0  15  -1   19.40    4.10
 -15  15   1   14.70    1.90
 -15  15   1   13.60    2.10
   0 -15   1   16.20    3.40
   0 -15   1   13.10    2.50
  15   0   1   15.10    1.80
 -15  15   1   16.90    1.90
  15   0   1   13.20    2.60
   1  14  -1   39.90    5.70
  14 -15  -1   40.70    4.20
   1  14  -1   40.90    4.30
  14 -15  -1   39.80    4.30
   1  14  -1   31.80    4.30
  -1 -14   1   38.90    3.80
 -14  15   1   37.80    3.20
  -1 -14   1   44.50    4.80
  15  -1   1   39.00    2.30
 -14  15   1   36.70    3.40
 -14  15   1   40.30    3.10
  15  -1   1   38.70    3.40
   2  13  -1    0.80    2.40
   2  13  -1    1.40    2.00
  13 -15  -1    1.20    2.00
   2  13  -1    1.50    1.50
  13 -15  -1    0.80    1.70
  15  -2   1    1.80    0.80
 -13  15   1    0.90    1.50
  -2 -13   1    0.40    1.20
  -2 -13   1    0.40    1.90
  15  -2   1    2.20    1.10
 -13  15   1    1.00    1.40
  12 -15  -1   25.20    3.80
   3  12  -1   18.90    4.40
   3  12  -1   15.90    3.10
  12 -15  -1   20.40    3.80
   3  12  -1   24.10    3.70
  15  -3   1   16.70    1.40
 -12  15   1   20.00    3.00
 -12  15   1   22.00    3.10
  15  -3   1   20.10    2.10
  -3 -12   1   17.50    3.30
  -3 -12   1   19.70    3.20
  11 -15  -1   44.80    5.00
  11 -15  -1   36.30    4.30
   4  11  -1   43.00    4.20
   4  11  -1   46.10    5.00
   4  11  -1   33.10    4.80
  15  -4   1   40.60    2.40
 -11  15   1   40.90    4.00
  15  -4   1   42.40    1.90
  -4 -11   1   44.10    4.40
  -4 -11   1   40.90    3.70
 -11  15   1   44.80    4.80
   5  10  -1   11.60    3.60
  10 -15  -1   11.00    3.50
   5  10  -1    7.50    2.40
   5  10  -1   13.80    3.30
  10 -15  -1   10.40    2.90
  -5 -10   1    6.60    1.50
 -10  15   1    8.30    2.40
 -10  15   1   12.30    3.10
  15  -5   1   11.10    1.20
   6   9  -1    5.40    2.50
   9 -15  -1   -0.50    2.20
   9 -15  -1    1.30    1.90
   6   9  -1    1.10    2.60
   6   9  -1    1.40    1.60
  -9  15   1    1.70    2.30
  15  -6   1    3.00    0.90
  -6  -9   1    1.20    1.40
  -9  15   1    3.20    1.60
   7   8  -1  106.09    8.00
   7   8  -1  107.59    6.40
   8 -15  -1  106.59    6.80
   8 -15  -1  122.29    7.40
   7   8  -1  108.59    6.00
  -8  15   1  119.69    9.20
  -8  15   1  117.39    7.70
  -7  -8   1  118.49    5.80
  15  -7   1  110.49    3.50
   8   7  -1    5.50    2.80
   8   7  -1    2.00    2.00
   7 -15  -1    3.70    2.90
   7 -15  -1    3.40    2.10
   8   7  -1    3.70    1.80
  15  -8   1    2.80    0.90
  -7  15   1    2.00    2.70
  -8  -7   1    3.30    1.60
   9   6  -1    0.20    1.40
   6 -15  -1    3.00    2.70
   9   6  -1    1.40    2.30
   9   6  -1    0.50    1.60
  15  -9   1    2.10    1.30
  -6  15   1    1.80    2.60
  -9  -6   1    3.60    1.50
  15  -9   1    0.60    1.30
  10   5  -1   35.40    3.30
  10   5  -1   38.70    4.90
  10   5  -1   33.30    3.60
   5 -15  -1   31.70    4.60
  15 -10   1   31.90    3.00
 -10  -5   1   34.10    3.10
  -5  15   1   27.60    4.70
  15 -10   1   35.50    3.20
  11   4  -1    6.00    1.60
  11   4  -1    8.50    2.10
   4 -15  -1    8.60    3.20
  11   4  -1    6.20    2.50
  15 -11   1    3.50    1.40
 -11  -4   1    3.70    1.50
  15 -11   1    4.90    1.90
  -4  15   1    5.50    3.00
  12   3  -1    5.80    2.40
  12   3  -1    6.70    1.50
   3 -15  -1    9.00    3.00
   3 -15  -1    4.90    1.90
  12   3  -1    8.60    2.00
 -12  -3   1    8.10    1.70
  -3  15   1    8.20    2.30
  15 -12   1    5.90    1.80
  15 -12   1    5.60    1.80
  -3  15   1   10.00    3.70
  13   2  -1   13.10    2.80
  13   2  -1   13.90    1.80
  13   2  -1   13.30    2.10
   2 -15  -1    9.00    2.90
   2 -15  -1   12.00    2.70
  -2  15   1   10.10    3.50
  15 -13   1   12.10    2.40
  -2  15   1   17.80    3.30
  15 -13   1   14.60    2.70
  14   1  -1   14.00    2.80
   1 -15  -1   15.80    3.00
 -15  14  -1   14.10    1.50
   1 -15  -1   12.00    3.00
  14   1  -1   14.60    1.80
 -15  14  -1   14.40    1.40
 -15  14  -1   12.80    1.50
  14   1  -1   16.10    2.30
  15 -14   1   15.40    2.70
  -1  15   1   13.80    3.90
  15 -14   1   16.60    2.90
  -1  15   1   14.40    3.10
 -15  15  -1    3.70    1.10
 -15  15  -1    6.50    1.40
  15   0  -1    6.40    1.20
   0 -15  -1    6.10    1.90
  15   0  -1    5.70    1.40
 -15  15  -1    3.70    1.20
  15   0  -1    3.50    1.60
   0  15   1    3.00    2.40
  15 -15   1    4.80    2.00
  15 -15   1    5.70    2.00
   0  15   1    4.50    1.90
  16  -1  -1   44.50    3.00
  16  -1  -1   41.00    2.20
  -1 -15  -1   53.19    4.60
 -15  16  -1   39.20    3.00
  16  -1  -1   44.50    3.90
 -15  16  -1   40.30    3.10
   1  15   1   37.40    4.30
  15 -16   1   42.40    4.50
  15 -16   1   39.80    4.00
   1  15   1   49.40    6.80
  17  -2  -1    1.00    1.10
 -15  17  -1   -0.10    1.00
 -15  17  -1    0.40    1.00
  -2 -15  -1    1.30    1.50
  17  -2  -1    1.50    1.00
  17  -2  -1    1.40    0.60
   2  15   1    0.70    2.10
  15 -17   1    0.90    1.50
  15 -17   1    3.10    2.10
   2  15   1    0.70    1.50
  -3 -15  -1   12.50    2.80
  18  -3  -1    9.70    1.60
  18  -3  -1    9.00    1.80
 -15  18  -1   11.70    2.50
 -15  18  -1    8.40    2.00
  18  -3  -1   12.40    1.10
  15 -18   1   10.00    2.60
  15 -18   1    7.10    2.60
   3  15   1    8.50    2.80
   3  15   1   14.10    4.10
  19  -4  -1   21.80    1.40
 -15  19  -1   21.50    3.30
  19  -4  -1   21.70    2.50
 -15  19  -1   24.50    3.40
  19  -4  -1   19.60    2.00
   4  15   1   21.80    4.70
  15 -19   1   19.50    3.90
   4  15   1   24.60    3.90
  15 -19   1   24.70    3.60
  20  -5  -1    6.40    1.40
  20  -5  -1    3.70    1.10
  20  -5  -1    3.90    0.90
 -15  20  -1    3.50    1.70
 -15  20  -1    2.80    1.80
  20  -5  -1    5.30    0.90
   5  15   1    6.50    2.40
  15 -20   1    2.00    1.50
   5  15   1    3.40    2.50
  15 -20   1    5.80    2.40
  21  -6  -1    0.60    0.80
  21  -6  -1    0.90    0.90
 -15  21  -1    1.80    1.70
 -15  21  -1    0.30    1.60
   6  15   1   -0.50    1.50
  15 -21   1    1.80    2.00
  15 -21   1   -0.80    1.50
   6  15   1    0.00    1.90
  22  -7  -1   -1.20    0.80
  22  -7  -1    1.10    1.00
 -15  22  -1    1.00    2.00
  15 -22   1    2.70    1.80
  15 -22   1    1.30    2.20
   7  15   1   -1.70    1.60
   7  15   1    2.40    2.00
 -15  23  -1    2.90    2.00
  23  -8  -1    3.70    1.20
  -8 -15  -1   -2.50    1.20
   8  15   1    0.50    2.00
  15 -23   1   -0.70    2.00
   8  15   1    3.10    1.90
  15 -23   1   -2.70    1.60
  -9 -15  -1    1.40    1.80
 -15  24  -1   -0.20    1.90
  24  -9  -1    2.00    1.10
 -15  24  -1    4.60    2.40
  15 -24   1    3.30    2.60
   9  15   1    8.00    3.40
   9  15   1    6.00    2.10
  25 -10  -1   13.00    1.90
 -15  25  -1   13.70    3.40
 -10 -15  -1   11.90    2.70
 -15  25  -1   11.30    3.30
  10  15   1   10.50    4.10
  15 -25   1    9.40    3.10
  10  15   1   15.60    4.00
 -11 -15  -1   -2.30    1.50
  26 -11  -1   -0.70    1.30
  26 -11  -1    0.50    1.00
 -15  26  -1    3.30    2.40
  11  15   1    3.00    2.00
  15 -26   1    3.50    2.70
 -10  26  -1    1.30    2.30
  26 -16  -1    2.90    1.60
  10 -26   1   -3.30    2.20
  16  10   1   -0.80    2.10
  16  10   1   -0.30    1.70
 -16  -9  -1   10.00    2.30
  25 -16  -1    9.80    2.20
  25 -16  -1   12.40    2.90
  -9  25  -1    8.20    3.30
  16   9   1    9.00    2.70
   9 -25   1    8.00    3.20
  16   9   1   10.40    2.80
 -16  -8  -1   -1.40    1.20
  24 -16  -1    3.00    1.80
  24 -16  -1    1.10    1.70
  -8  24  -1    1.40    2.40
   8 -24   1   -0.80    1.90
  16   8   1    1.00    2.00
  16   8   1   -2.10    1.40
  -7  23  -1    5.60    2.60
  23 -16  -1    4.50    1.90
  23 -16  -1    5.20    1.80
 -16  -7  -1    3.60    1.60
  16   7   1   -0.70    1.50
  16   7   1    2.30    2.10
  16   7   1    3.90    1.70
   7 -23   1   -0.80    2.30
  -6  22  -1    0.00    2.30
  -6  22  -1    0.30    1.90
 -16  -6  -1    1.90    1.20
  22 -16  -1   -0.20    1.70
  22 -16  -1    3.20    1.80
   6 -22   1   -1.10    1.80
  16   6   1    3.40    1.60
  16   6   1    7.30    2.90
  16   6   1    2.60    1.40
 -16  -5  -1   18.60    2.70
  -5  21  -1   22.30    5.00
  21 -16  -1   21.70    3.30
  -5  21  -1   24.30    4.60
  21 -16  -1   19.30    3.40
  16   5   1   29.50    4.80
  16   5   1   22.60    3.20
  16   5   1   23.40    3.20
   5 -21   1   16.00    3.80
  20 -16  -1   26.10    3.90
  -4  20  -1   21.70    4.70
  20 -16  -1   27.70    3.80
  16   4   1   32.70    3.10
  16   4   1   26.80    3.10
  16   4   1   33.30    4.80
   4 -20   1   16.00    3.70
  19 -16  -1    6.50    2.00
  19 -16  -1    4.40    1.80
  -3  19  -1    3.30    2.20
  16   3   1    5.40    1.50
   3 -19   1    4.40    2.60
  16   3   1    6.90    1.60
  16   3   1    8.80    2.40
  18 -16  -1    5.60    2.20
  -2  18  -1    6.00    2.60
  -2  18  -1    3.20    2.60
  18 -16  -1    5.50    1.70
  16   2   1    6.10    2.10
  16   2   1    6.70    1.50
  16   2   1    6.40    1.50
   2 -18   1    3.70    2.20
  17 -16  -1    0.70    1.70
  -1  17  -1   -1.60    1.20
  17 -16  -1    2.60    1.80
  -1  17  -1    2.60    2.00
 -17  16   1    1.70    0.60
 -17  16   1    1.40    0.60
  16   1   1    1.70    0.90
   1 -17   1    0.10    1.50
  16   1   1    2.50    1.10
 -17  16   1    0.80    0.60
  16   1   1    4.80    1.70
   0  16  -1    3.40    2.00
  16 -16  -1    3.20    1.80
   0  16  -1    1.00    2.30
   0  16  -1    1.60    1.70
  16 -16  -1    3.30    1.80
  16   0   1    1.50    1.00
 -16  16   1    2.40    1.10
 -16  16   1    2.80    1.10
 -16  16   1    3.70    1.10
   0 -16   1    0.10    1.50
  16   0   1   -0.50    1.20
   0 -16   1    1.90    1.50
  16   0   1    1.90    0.90
  15 -16  -1   -0.10    1.50
   1  15  -1    0.60    2.10
   1  15  -1    2.80    2.20
  15 -16  -1    2.90    1.60
   1  15  -1    1.50    1.70
  -1 -15   1    2.50    1.90
  16  -1   1   -1.00    0.90
  16  -1   1    1.90    0.90
 -15  16   1    1.10    1.20
  -1 -15   1   -0.80    1.10
 -15  16   1    0.60    1.10
 -15  16   1   -0.20    0.80
   2  14  -1    1.60    1.70
  14 -16  -1    0.00    1.60
   2  14  -1    1.50    1.70
  14 -16  -1    0.70    1.30
   2  14  -1    5.30    2.80
  -2 -14   1    0.70    1.20
 -14  16   1    1.40    1.30
  16  -2   1    1.10    1.00
  16  -2   1    1.20    0.70
 -14  16   1   -0.30    1.10
  -2 -14   1    1.20    1.60
 -14  16   1    1.10    1.20
  13 -16  -1  103.69    6.80
   3  13  -1  104.79    6.60
   3  13  -1   93.89    7.80
  13 -16  -1  103.49    6.60
   3  13  -1  100.99    6.80
  -3 -13   1   98.79    6.20
  -3 -13   1  111.99    6.30
 -13  16   1  110.59    5.90
  16  -3   1   98.39    4.50
  16  -3   1  105.09    3.50
 -13  16   1  103.09    5.50
  12 -16  -1    7.60    2.70
   4  12  -1    9.40    2.50
  12 -16  -1   12.90    3.00
   4  12  -1    9.90    3.20
   4  12  -1   11.70    3.10
  16  -4   1    9.20    1.40
  -4 -12   1   10.60    2.50
  -4 -12   1    7.70    1.70
  16  -4   1    9.00    1.10
 -12  16   1   10.20    2.30
 -12  16   1    7.90    2.10
  11 -16  -1    4.40    2.00
   5  11  -1    1.20    1.70
   5  11  -1    3.00    1.90
  11 -16  -1    5.30    2.50
   5  11  -1   -0.10    2.10
 -11  16   1    3.30    2.10
  16  -5   1    3.70    0.70
 -11  16   1    0.70    1.20
  -5 -11   1    1.30    1.20
  10 -16  -1   80.19    6.10
   6  10  -1   70.39    6.70
  10 -16  -1   72.19    5.60
   6  10  -1   75.79    5.30
   6  10  -1   80.19    5.80
  16  -6   1   70.49    2.70
 -10  16   1   76.19    6.10
 -10  16   1   68.99    5.00
  -6 -10   1   85.89    5.00
   7   9  -1   -0.30    1.60
   9 -16  -1    1.80    1.90
   7   9  -1    2.30    2.60
   9 -16  -1    8.60    3.00
   7   9  -1    3.00    1.80
  16  -7   1    5.00    0.70
  -7  -9   1    0.30    1.10
  -9  16   1    3.60    2.60
  -9  16   1    2.70    1.70
  16  -7   1    3.60    0.90
   8   8  -1   19.70    3.10
   8   8  -1   29.20    3.90
   8 -16  -1   18.90    3.70
   8 -16  -1   12.00    2.60
   8   8  -1   21.80    4.00
  -8  16   1   20.90    3.40
  -8  16   1   20.80    4.10
  16  -8   1   19.60    1.70
  -8  -8   1   27.20    3.30
   7 -16  -1   28.50    4.00
   9   7  -1   30.10    4.70
   9   7  -1   31.60    3.70
   9   7  -1   36.30    3.50
   7 -16  -1   34.50    4.80
  16  -9   1   28.80    2.60
  -7  16   1   32.50    3.70
  16  -9   1   35.10    2.60
  -9  -7   1   36.50    3.30
  -7  16   1   30.20    4.70
  10   6  -1    2.90    1.60
  10   6  -1    3.10    2.30
   6 -16  -1    3.00    1.70
   6 -16  -1    1.50    2.30
  10   6  -1    3.30    1.40
  -6  16   1    0.70    2.40
  16 -10   1    2.40    1.30
 -10  -6   1    3.50    1.40
  -6  16   1    3.20    1.70
  16 -10   1    3.60    1.40
   5 -16  -1   11.20    3.20
  11   5  -1    9.40    2.20
  11   5  -1   11.00    2.80
  11   5  -1   13.00    2.30
   5 -16  -1    8.30    2.40
  16 -11   1   12.70    2.20
  16 -11   1   15.10    2.30
 -11  -5   1   11.20    2.10
  -5  16   1   14.90    3.10
  -5  16   1   17.50    4.10
  12   4  -1   33.90    2.90
   4 -16  -1   30.60    4.60
  12   4  -1   32.90    3.20
  12   4  -1   42.50    4.60
   4 -16  -1   37.00    4.10
  16 -12   1   35.30    3.20
  -4  16   1   24.10    4.40
  -4  16   1   41.80    4.30
  16 -12   1   32.90    3.20
 -12  -4   1   36.40    3.00
   3 -16  -1    6.70    2.30
  13   3  -1    7.80    2.50
   3 -16  -1    5.30    2.50
  13   3  -1    8.20    1.70
  13   3  -1    9.90    2.10
 -13  -3   1    5.70    1.50
  -3  16   1    9.00    3.00
  16 -13   1    7.50    1.80
  -3  16   1    8.00    2.50
  16 -13   1    8.50    2.30
   2 -16  -1   14.00    2.90
  14   2  -1   13.70    2.00
   2 -16  -1   17.80    3.60
  14   2  -1   14.60    3.00
  14   2  -1   13.10    2.20
  -2  16   1   14.30    3.10
  16 -14   1   20.90    3.20
  -2  16   1   15.90    4.10
  16 -14   1   14.90    2.60
  15   1  -1    7.40    2.30
  15   1  -1    7.20    1.30
   1 -16  -1    5.80    2.00
  15   1  -1    6.00    1.50
 -16  15  -1    5.50    0.90
 -16  15  -1    3.80    0.80
  16 -15   1    7.00    2.10
  -1  16   1    8.40    3.10
  16 -15   1    7.10    2.30
  -1  16   1    8.10    2.60
 -16  16  -1    5.50    1.30
 -16  16  -1    7.40    1.50
  16   0  -1    6.70    1.20
 -16  16  -1    5.70    1.20
   0 -16  -1    7.90    2.20
  16   0  -1    7.20    1.60
  16   0  -1    6.90    2.10
   0  16   1    8.10    2.80
  16 -16   1    4.20    1.80
  16 -16   1    6.10    2.10
   0  16   1    4.70    1.90
 -16  17  -1   10.20    1.90
 -16  17  -1   11.50    1.90
  17  -1  -1   10.20    1.40
  17  -1  -1    8.30    2.30
 -16  17  -1    8.20    1.60
  17  -1  -1   10.90    1.70
   1  16   1    8.50    3.10
   1  16   1    8.40    2.50
  16 -17   1   11.60    2.80
  16 -17   1    8.70    2.30
 -16  18  -1   31.00    3.00
  18  -2  -1   29.40    1.90
  18  -2  -1   31.10    2.60
  18  -2  -1   28.00    3.20
 -16  18  -1   33.50    3.00
  16 -18   1   32.20    3.80
   2  16   1   30.30    4.60
  16 -18   1   24.40    4.00
   2  16   1   24.00    4.80
  19  -3  -1    4.60    1.20
  19  -3  -1    4.40    1.50
 -16  19  -1    3.10    1.50
 -16  19  -1    6.10    1.80
  19  -3  -1    7.40    1.00
   3  16   1    5.10    2.20
  16 -19   1    5.20    2.30
   3  16   1    9.30    3.30
  16 -19   1    5.30    2.10
  20  -4  -1    1.20    0.60
  20  -4  -1    2.00    1.00
 -16  20  -1   -1.20    1.10
  20  -4  -1   -0.50    0.80
 -16  20  -1    2.50    1.50
  16 -20   1   -0.10    1.70
   4  16   1    1.40    1.70
   4  16   1   -0.60    1.90
  16 -20   1    3.90    1.80
 -16  21  -1    0.50    1.20
  21  -5  -1    3.20    0.70
 -16  21  -1    1.30    1.10
  21  -5  -1    1.20    0.80
   5  16   1    3.30    1.80
  16 -21   1    0.50    1.80
   5  16   1   -1.20    1.90
  16 -21   1    5.60    2.40
 -16  22  -1    5.40    1.90
  -6 -16  -1    2.20    1.60
  22  -6  -1    3.20    1.00
 -16  22  -1    3.40    1.80
  16 -22   1    2.40    1.90
   6  16   1    2.70    1.70
  16 -22   1   -3.10    1.70
   6  16   1    3.90    2.50
  -7 -16  -1    8.90    2.50
 -16  23  -1   15.60    3.40
  23  -7  -1   16.00    1.90
  16 -23   1   14.70    4.00
   7  16   1   10.20    3.40
   7  16   1    7.30    3.50
  16 -23   1   14.50    3.40
  24  -8  -1    7.40    1.50
  -8 -16  -1    5.00    1.90
 -16  24  -1    9.50    2.80
  16 -24   1    9.70    3.10
   8  16   1    2.80    2.40
   8  16   1    4.60    2.60
  25  -9  -1    0.50    0.80
 -16  25  -1    1.40    2.00
  -9 -16  -1    0.40    1.40
   9  16   1    0.80    2.70
  16 -25   1   -3.70    1.40
 -16  26  -1   -3.10    1.90
  26 -10  -1    2.30    0.90
 -16  26  -1   -0.80    2.60
  16 -26   1    2.40    2.20
  10  16   1    1.60    3.10
  25 -17  -1    3.10    1.70
  25 -17  -1    4.20    2.10
  -8  25  -1   -1.30    2.40
 -17  -8  -1    0.30    1.50
  17   8   1    3.30    1.90
  17   8   1   -1.80    2.10
   8 -25   1    1.60    2.70
  24 -17  -1    5.70    1.90
  -7  24  -1    1.20    2.60
  24 -17  -1    6.40    2.30
 -17  -7  -1    4.40    1.90
  17   7   1    4.90    2.70
  17   7   1    5.50    2.20
   7 -24   1    1.40    2.50
  23 -17  -1    9.70    2.60
  -6  23  -1   13.30    3.90
  23 -17  -1   14.30    2.70
  17   6   1   18.60    3.10
  17   6   1    9.50    2.40
  17   6   1    7.80    3.00
   6 -23   1   10.50    3.50
  -5  22  -1   17.50    4.50
  22 -17  -1   23.20    3.80
  22 -17  -1   19.30    3.50
  17   5   1   19.40    3.00
  17   5   1   16.40    2.70
   5 -22   1   11.50    3.20
  17   5   1   17.80    3.60
  21 -17  -1    7.00    2.40
  21 -17  -1    6.90    2.20
  -4  21  -1    2.90    2.60
  -4  21  -1    5.60    2.70
  17   4   1   11.40    2.20
  17   4   1    8.40    2.60
  17   4   1   10.10    2.00
   4 -21   1    7.60    2.90
   4 -21   1    9.00    2.70
  20 -17  -1    9.10    2.60
  20 -17  -1   12.90    3.10
  -3  20  -1    6.60    2.80
   3 -20   1    9.80    3.10
  17   3   1   15.60    2.30
  17   3   1   13.00    3.30
   3 -20   1   15.80    3.60
  17   3   1   11.30    2.10
  19 -17  -1   18.30    3.40
  19 -17  -1   13.10    2.90
  -2  19  -1   12.90    4.00
  17   2   1   19.20    2.20
  17   2   1   14.70    3.10
   2 -19   1   19.30    3.60
  17   2   1   15.80    2.20
   2 -19   1   10.50    3.30
  18 -17  -1   30.10    4.20
  18 -17  -1   30.10    4.00
  -1  18  -1   22.60    4.70
  -1  18  -1   34.90    5.60
   1 -18   1   28.60    4.70
  17   1   1   22.70    2.30
  17   1   1   27.90    2.30
  17   1   1   28.60    3.50
   0  17  -1    2.10    2.30
   0  17  -1    1.70    1.90
   0  17  -1    1.10    2.10
  17 -17  -1    1.20    1.50
  17 -17  -1    3.60    2.10
 -17  17   1    2.00    0.90
  17   0   1    3.40    1.10
  17   0   1    1.90    1.50
   0 -17   1   -0.60    1.50
 -17  17   1    2.40    1.00
  17   0   1    2.30    0.90
 -17  17   1    0.80    0.90
  16 -17  -1    6.60    2.10
   1  16  -1    8.30    3.30
   1  16  -1    5.40    2.70
   1  16  -1    3.00    1.90
  16 -17  -1    4.00    2.00
 -16  17   1    5.50    1.40
 -16  17   1    5.60    1.50
  17  -1   1    7.70    1.30
  -1 -16   1    1.80    2.00
  17  -1   1    6.20    1.70
 -16  17   1    6.50    1.80
  17  -1   1    5.90    1.00
   2  15  -1   97.79    8.20
  15 -17  -1  103.99    6.90
   2  15  -1  104.89    7.20
   2  15  -1   97.29    6.80
  15 -17  -1  104.49    6.70
  17  -2   1   98.19    5.20
  17  -2   1  103.49    3.70
 -15  17   1  110.29    5.50
 -15  17   1  114.69    6.00
  -2 -15   1  112.19    6.70
  -2 -15   1  112.99    7.00
 -15  17   1  103.99    5.30
  14 -17  -1   17.00    3.40
  14 -17  -1   12.00    2.60
   3  14  -1   19.50    4.00
   3  14  -1   12.70    3.40
   3  14  -1   14.10    2.80
 -14  17   1   15.50    2.60
  17  -3   1   17.70    2.10
 -14  17   1   16.60    2.70
  17  -3   1   15.90    1.40
  -3 -14   1   18.20    3.20
  -3 -14   1   12.80    2.50
   4  13  -1   35.00    4.00
  13 -17  -1   28.30    4.20
  13 -17  -1   36.20    4.20
   4  13  -1   40.20    5.80
   4  13  -1   40.20    5.30
  17  -4   1   31.40    1.80
 -13  17   1   34.00    3.80
  17  -4   1   33.20    2.30
 -13  17   1   27.90    3.20
  -4 -13   1   35.20    3.80
  12 -17  -1   22.40    3.80
   5  12  -1   23.90    4.00
   5  12  -1   26.90    4.40
  12 -17  -1   20.70    3.80
   5  12  -1   25.20    3.90
  17  -5   1   22.70    1.50
 -12  17   1   25.40    3.50
  -5 -12   1   24.00    3.50
 -12  17   1   23.20    3.40
  11 -17  -1   13.30    3.30
  11 -17  -1    6.30    2.10
   6  11  -1    8.00    2.80
   6  11  -1   12.90    3.10
   6  11  -1   10.30    2.40
 -11  17   1   10.50    2.50
  17  -6   1   10.50    1.20
  -6 -11   1   11.40    2.40
 -11  17   1   13.60    3.10
   7  10  -1   31.20    4.00
  10 -17  -1   40.10    4.30
  10 -17  -1   44.40    5.10
   7  10  -1   37.90    3.80
   7  10  -1   47.00    6.20
  17  -7   1   35.20    1.80
  17  -7   1   37.50    2.10
  -7 -10   1   45.70    3.80
 -10  17   1   34.80    3.80
 -10  17   1   31.20    4.40
   8   9  -1   38.50    4.10
   8   9  -1   36.10    3.70
   8   9  -1   32.10    4.80
   9 -17  -1   42.60    4.90
   9 -17  -1   26.50    3.70
  17  -8   1   34.60    2.20
  17  -8   1   40.00    2.20
  -9  17   1   39.60    4.10
  -9  17   1   25.70    4.10
  -8  -9   1   37.90    3.50
   9   8  -1    6.20    2.00
   8 -17  -1    2.40    1.70
   9   8  -1    0.80    1.60
   8 -17  -1    4.20    2.30
   9   8  -1    2.60    1.60
  -8  17   1    1.60    2.30
  -9  -8   1    2.80    1.30
  17  -9   1    3.80    1.00
  17  -9   1    3.90    1.10
  -8  17   1    5.60    2.10
  10   7  -1   49.10    5.70
   7 -17  -1   53.89    4.90
   7 -17  -1   47.60    5.40
  10   7  -1   53.39    4.30
  10   7  -1   52.49    4.10
 -10  -7   1   52.59    3.80
  -7  17   1   59.09    6.10
  17 -10   1   56.29    3.30
  -7  17   1   50.59    4.70
  17 -10   1   51.39    3.30
   6 -17  -1   43.00    4.60
  11   6  -1   41.80    3.60
  11   6  -1   40.80    4.90
  11   6  -1   40.20    3.80
   6 -17  -1   50.09    5.40
  -6  17   1   38.60    5.40
  17 -11   1   41.10    3.20
  17 -11   1   47.20    3.40
 -11  -6   1   43.20    3.50
  -6  17   1   41.40    4.40
   5 -17  -1    8.10    2.40
  12   5  -1    6.30    1.70
  12   5  -1   14.10    3.40
  12   5  -1   10.50    2.20
   5 -17  -1   12.60    3.30
  17 -12   1   10.30    2.20
  -5  17   1   10.80    2.70
  17 -12   1   10.70    2.10
 -12  -5   1    9.70    1.90
  -5  17   1   10.70    3.10
  13   4  -1    5.40    1.60
   4 -17  -1    7.80    2.50
  13   4  -1    3.60    1.80
   4 -17  -1    1.10    1.50
  13   4  -1    4.70    1.60
  -4  17   1    1.40    2.30
  17 -13   1    6.80    1.90
  17 -13   1    3.20    1.40
 -13  -4   1    4.30    1.40
   3 -17  -1   15.90    2.90
   3 -17  -1   15.20    3.30
  14   3  -1   15.80    2.40
  14   3  -1   16.60    2.30
  14   3  -1   12.20    2.90
  17 -14   1   13.70    2.70
  17 -14   1   11.90    2.40
  -3  17   1   15.10    4.00
   2 -17  -1    0.50    1.70
  15   2  -1    1.30    1.10
  15   2  -1    1.30    1.00
  15   2  -1    1.30    1.40
  -2  17   1   -0.50    1.90
  17 -15   1    2.80    1.70
  17 -15   1    1.40    1.30
  16   1  -1    8.30    1.70
  16   1  -1    5.80    2.00
  16   1  -1    7.40    1.50
  17 -16   1   12.90    2.60
  -1  17   1    7.70    3.20
  17 -16   1    7.20    2.40
 -17  17  -1   27.30    2.10
  17   0  -1   31.10    4.00
  17   0  -1   24.50    2.10
  17   0  -1   26.90    2.50
 -17  17  -1   26.90    2.20
 -17  17  -1   25.10    2.10
   0  17   1   20.80    4.20
   0  17   1   23.80    4.10
  17 -17   1   30.00    3.90
  17 -17   1   26.90    4.20
  18  -1  -1    1.80    1.50
  18  -1  -1    2.00    0.90
 -17  18  -1    2.80    1.10
  18  -1  -1    4.20    1.20
 -17  18  -1    2.30    1.10
 -17  18  -1    0.60    0.90
  17 -18   1    0.60    1.80
  17 -18   1    3.30    1.40
   1  17   1    4.50    2.60
   1  17   1    1.10    1.80
  19  -2  -1    6.30    1.20
  19  -2  -1    8.00    1.60
 -17  19  -1    6.60    1.80
 -17  19  -1    9.90    1.90
  19  -2  -1    5.10    1.90
 -17  19  -1    7.50    1.80
   2  17   1    5.20    2.30
   2  17   1   11.70    3.50
  17 -19   1    3.90    1.80
  17 -19   1    1.50    1.90
  20  -3  -1    1.90    0.80
  -3 -17  -1    3.00    1.60
  20  -3  -1    0.30    0.90
  20  -3  -1    1.70    1.20
 -17  20  -1    1.10    1.30
 -17  20  -1    4.80    1.50
   3  17   1    2.90    1.90
  17 -20   1    0.70    1.30
   3  17   1    0.90    1.80
  17 -20   1    2.00    2.00
  21  -4  -1    2.60    1.10
 -17  21  -1    2.30    1.50
  -4 -17  -1    0.20    1.30
  21  -4  -1    1.70    0.60
 -17  21  -1    3.20    1.50
  21  -4  -1    3.10    1.30
  17 -21   1    1.70    2.00
   4  17   1   -0.80    2.00
   4  17   1    1.20    1.90
  17 -21   1    3.30    1.90
 -17  22  -1    1.90    1.60
  22  -5  -1    1.80    0.60
 -17  22  -1    4.40    1.90
  -5 -17  -1   -0.20    1.40
  22  -5  -1    0.40    0.80
  17 -22   1    0.60    2.10
   5  17   1   -0.80    1.90
   5  17   1    0.00    1.70
  17 -22   1    2.30    1.90
  -6 -17  -1    4.80    2.00
 -17  23  -1    6.50    2.30
  23  -6  -1    7.80    1.50
  23  -6  -1    6.60    1.00
 -17  23  -1    2.20    2.30
  17 -23   1    7.30    2.90
   6  17   1    5.50    2.80
   6  17   1   11.30    4.10
  17 -23   1   13.70    3.50
  24  -7  -1   -0.10    0.80
  -7 -17  -1    0.10    1.20
 -17  24  -1    0.10    2.10
   7  17   1    0.30    2.30
  17 -24   1   -1.50    1.80
 -17  25  -1    9.20    3.20
 -17  25  -1    9.70    2.70
  25  -8  -1    9.10    1.60
  17 -25   1    7.80    2.90
   8  17   1   10.20    4.00
  -7  25  -1    4.20    2.50
  25 -18  -1    2.50    1.90
  25 -18  -1    4.80    2.00
  18   7   1    2.00    2.40
  18   7   1    4.60    1.90
   7 -25   1    6.80    3.20
  24 -18  -1    8.50    2.40
  24 -18  -1    3.70    2.30
  -6  24  -1    8.50    3.40
   6 -24   1    4.80    2.50
  18   6   1    6.70    2.70
  18   6   1    5.90    2.00
  23 -18  -1    7.40    2.60
  23 -18  -1    7.10    2.10
  -5  23  -1    6.30    3.30
  18   5   1    6.40    2.90
  18   5   1    2.80    1.80
   5 -23   1    4.10    2.50
  18   5   1    5.70    1.90
  -4  22  -1    2.20    2.40
  22 -18  -1    5.00    2.10
  22 -18  -1    3.30    2.30
  18   4   1    3.00    1.50
   4 -22   1    5.50    2.70
  18   4   1    1.80    1.60
  18   4   1    1.50    2.10
  21 -18  -1   12.30    3.30
  21 -18  -1   16.70    3.10
  -3  21  -1   14.50    3.70
  -3  21  -1   21.60    4.60
   3 -21   1   14.10    3.60
  18   3   1   14.00    3.30
   3 -21   1   16.50    3.40
  18   3   1   20.70    2.60
  18   3   1   20.60    2.70
  20 -18  -1   25.40    4.10
  20 -18  -1   27.70    4.00
  -2  20  -1   20.90    5.10
   2 -20   1   19.80    4.40
  18   2   1   17.40    3.50
   2 -20   1   22.70    3.70
  18   2   1   23.30    2.80
  18   2   1   23.50    2.40
  19 -18  -1    7.80    2.30
  -1  19  -1    6.10    2.80
  19 -18  -1    5.50    2.50
  18   1   1    7.20    1.60
  18   1   1    6.80    2.10
   1 -19   1    9.20    3.10
   1 -19   1    4.80    2.00
  18   1   1    7.40    1.40
  18 -18  -1    0.60    1.20
   0  18  -1   -0.80    1.60
   0  18  -1    0.90    1.50
   0  18  -1    3.20    2.20
  18 -18  -1    2.00    1.90
 -18  18   1    0.00    0.70
 -18  18   1    0.30    0.90
  18   0   1    2.00    0.90
   0 -18   1    3.70    2.00
  18   0   1    0.00    1.10
 -18  18   1    0.90    0.90
  18   0   1    0.90    0.90
   0 -18   1    3.70    2.20
   1  17  -1    7.00    2.80
   1  17  -1   11.50    2.90
  17 -18  -1   12.30    2.90
   1  17  -1   19.60    4.70
  17 -18  -1    6.90    2.40
  18  -1   1    9.80    1.50
 -17  18   1   10.10    1.80
  -1 -17   1    9.30    2.80
 -17  18   1    6.50    1.70
  18  -1   1    9.40    1.30
  18  -1   1   10.20    2.20
 -17  18   1    7.10    1.60
   2  16  -1   26.20    4.10
   2  16  -1   22.60    4.20
  16 -18  -1   28.10    4.30
  16 -18  -1   24.70    4.10
   2  16  -1   28.40    5.60
  18  -2   1   25.10    1.90
 -16  18   1   21.20    3.00
  18  -2   1   24.40    3.10
 -16  18   1   26.40    2.80
 -16  18   1   22.80    2.70
  -2 -16   1   18.60    3.40
  15 -18  -1    8.10    2.60
   3  15  -1    8.80    2.60
   3  15  -1   11.20    3.00
   3  15  -1    7.00    2.70
  15 -18  -1   10.20    2.60
  18  -3   1    8.20    1.70
 -15  18   1    8.80    2.20
 -15  18   1    7.20    2.00
  18  -3   1   10.20    1.20
 -15  18   1    9.00    2.30
   4  14  -1    8.50    2.60
   4  14  -1    7.90    2.60
  14 -18  -1    8.70    2.60
  14 -18  -1    8.00    2.30
   4  14  -1    8.40    3.20
 -14  18   1   11.30    2.40
  18  -4   1    5.40    1.20
  -4 -14   1    5.20    1.80
 -14  18   1    7.70    2.00
  18  -4   1    7.00    1.00
  13 -18  -1   14.70    3.10
   5  13  -1   14.90    3.30
  13 -18  -1   12.50    3.20
   5  13  -1   13.70    3.10
   5  13  -1   13.70    3.70
  -5 -13   1    8.20    1.90
 -13  18   1   15.40    2.80
  18  -5   1   14.60    1.30
 -13  18   1   12.70    2.80
  12 -18  -1    5.80    1.80
   6  12  -1    4.60    2.00
  12 -18  -1    6.00    2.30
   6  12  -1    2.30    2.00
   6  12  -1    6.00    2.30
 -12  18   1    2.10    1.60
 -12  18   1    1.80    1.70
  18  -6   1    3.90    0.80
  -6 -12   1    6.60    1.70
   7  11  -1   25.40    3.80
   7  11  -1   31.40    5.40
  11 -18  -1   31.00    4.60
   7  11  -1   32.60    4.20
  11 -18  -1   33.60    4.80
  -7 -11   1   31.60    3.40
  18  -7   1   28.50    1.80
  18  -7   1   32.40    1.60
 -11  18   1   24.10    3.90
 -11  18   1   33.00    3.70
  10 -18  -1    6.30    2.60
  10 -18  -1    7.10    2.20
   8  10  -1    5.80    2.10
   8  10  -1    5.90    2.10
   8  10  -1    6.40    2.70
 -10  18   1    3.70    2.20
  18  -8   1    7.30    1.20
 -10  18   1    9.50    2.50
  -8 -10   1    6.70    1.90
  18  -8   1    8.40    1.10
   9   9  -1    3.20    2.20
   9 -18  -1    2.20    1.70
   9   9  -1    2.40    1.60
   9   9  -1    3.20    1.70
   9 -18  -1    1.80    2.10
  18  -9   1    2.70    0.90
  -9  -9   1    1.80    1.20
  18  -9   1    2.60    1.10
  -9  18   1    0.60    1.70
  -9  18   1    1.90    1.60
   8 -18  -1   25.00    4.40
   8 -18  -1   28.20    4.20
  10   8  -1   30.40    5.00
  10   8  -1   36.40    3.90
  10   8  -1   35.00    3.50
  18 -10   1   34.80    2.70
  -8  18   1   22.20    4.00
 -10  -8   1   32.10    3.30
  18 -10   1   33.70    2.60
  -8  18   1   38.80    4.30
  11   7  -1    2.10    1.50
  11   7  -1    6.90    2.00
   7 -18  -1    3.30    2.30
  11   7  -1    5.80    2.40
 -11  -7   1    2.00    1.20
  18 -11   1    5.90    1.50
  -7  18   1    3.50    1.70
  18 -11   1    4.40    1.70
  -7  18   1    4.60    2.60
  12   6  -1   10.10    2.30
  12   6  -1    6.90    2.40
  12   6  -1    9.90    2.30
   6 -18  -1    6.20    2.40
  18 -12   1    9.90    1.90
 -12  -6   1    7.40    1.80
  18 -12   1    7.70    1.90
  -6  18   1    7.00    2.80
  -6  18   1   10.30    2.70
  13   5  -1   32.40    3.40
   5 -18  -1   43.00    5.00
  13   5  -1   34.90    3.20
  13   5  -1   41.90    5.60
  18 -13   1   39.20    3.60
  -5  18   1   37.80    5.80
 -13  -5   1   30.60    3.00
  18 -13   1   40.30    3.40
   4 -18  -1    2.30    1.80
  14   4  -1    3.70    2.10
  14   4  -1    3.70    1.50
  14   4  -1    5.40    1.60
  18 -14   1    4.40    1.80
 -14  -4   1    3.30    1.40
  -4  18   1    3.30    2.20
  18 -14   1    3.60    1.60
  15   3  -1   12.90    2.40
  15   3  -1   13.40    2.20
  15   3  -1   10.00    2.80
   3 -18  -1   10.00    2.80
  18 -15   1   13.60    2.60
  18 -15   1   15.90    2.90
  -3  18   1    8.10    3.40
  16   2  -1   18.80    3.50
  16   2  -1   20.00    2.70
  16   2  -1   19.50    2.10
  -2  18   1   22.90    4.60
  18 -16   1   19.70    3.10
  18 -16   1   16.30    3.10
  17   1  -1   11.80    2.00
  17   1  -1   10.60    2.70
  17   1  -1    7.50    1.60
  18 -17   1   13.00    2.50
  18 -17   1    8.60    2.60
  -1  18   1   12.80    3.60
  18   0  -1    5.40    2.10
 -18  18  -1    3.70    0.90
  18   0  -1    6.40    1.30
  18   0  -1    5.30    1.60
 -18  18  -1    3.10    0.80
 -18  18  -1    4.70    1.00
  18 -18   1    4.60    2.20
   0  18   1   10.70    2.90
   0  18   1    8.70    3.30
  18 -18   1    4.60    1.80
  19  -1  -1   18.70    2.40
  19  -1  -1   13.20    2.60
  -1 -18  -1   15.20    3.20
 -18  19  -1   15.60    2.10
  19  -1  -1   15.10    1.70
 -18  19  -1   13.60    1.90
 -18  19  -1   15.90    2.10
  18 -19   1   16.50    3.20
  18 -19   1   12.10    3.10
   1  18   1   18.10    4.20
   1  18   1   20.80    4.20
 -18  20  -1   -0.50    0.90
  20  -2  -1    1.70    0.70
 -18  20  -1    2.10    1.30
 -18  20  -1    2.00    1.20
  20  -2  -1    1.30    0.80
  20  -2  -1    1.00    1.20
  -2 -18  -1    3.90    2.10
   2  18   1   -2.20    1.60
  18 -20   1   -0.30    1.40
  18 -20   1    1.10    1.80
   2  18   1    0.50    2.20
  -3 -18  -1    4.50    1.90
  21  -3  -1    2.10    1.30
  21  -3  -1    3.50    1.10
 -18  21  -1    1.20    1.50
 -18  21  -1    0.10    1.30
 -18  21  -1   -0.20    1.40
  21  -3  -1    2.00    0.80
  18 -21   1    3.20    1.40
   3  18   1    3.00    2.70
  18 -21   1    5.90    2.50
   3  18   1    3.30    2.30
  22  -4  -1    2.30    1.00
  22  -4  -1    1.20    0.80
  22  -4  -1    2.10    1.10
 -18  22  -1    0.10    1.50
  -4 -18  -1    0.20    1.70
 -18  22  -1   -0.50    1.30
   4  18   1   -1.70    1.90
  18 -22   1    1.80    1.60
  18 -22   1    1.20    2.10
   4  18   1    0.90    2.20
 -18  23  -1    0.80    1.50
  23  -5  -1   -1.50    0.80
  -5 -18  -1    3.90    2.10
 -18  23  -1    0.50    1.60
   5  18   1   -1.00    1.80
  18 -23   1   -1.10    2.10
  18 -23   1    4.20    1.60
  24  -6  -1    0.40    1.00
 -18  24  -1   -1.00    1.70
  18 -24   1   -0.40    2.20
   6  18   1    4.30    3.30
  25  -7  -1   18.80    2.10
 -18  25  -1   21.70    4.00
   7  18   1   17.90    4.40
  18 -25   1   13.20    3.80
  -6  25  -1   27.00    5.80
  25 -19  -1   29.40    4.60
  25 -19  -1   22.40    3.50
  19   6   1   33.10    4.20
  19   6   1   29.30    5.40
   6 -25   1   18.00    4.40
  24 -19  -1    1.10    1.70
  24 -19  -1    2.20    2.50
  -5  24  -1   -3.00    2.50
  19   5   1   -0.60    1.40
   5 -24   1   -5.30    2.30
  19   5   1    5.70    2.20
  -4  23  -1    8.80    3.70
  23 -19  -1    3.90    2.50
  23 -19  -1    3.40    1.80
   4 -23   1    2.60    2.30
  19   4   1    5.80    2.70
  19   4   1    4.80    1.70
  -3  22  -1    1.30    2.40
  22 -19  -1    6.10    2.40
  22 -19  -1    9.70    2.30
   3 -22   1    1.60    2.20
  19   3   1   10.90    3.10
  19   3   1    6.20    1.70
  19   3   1    8.10    1.90
  -2  21  -1   -0.80    1.50
  21 -19  -1    5.50    1.70
  21 -19  -1   -2.00    1.30
  19   2   1    1.50    1.60
  19   2   1    0.60    1.10
   2 -21   1   -1.00    2.00
  19   2   1    4.00    1.50
  -1  20  -1   -1.20    1.60
  -1  20  -1    1.70    1.70
  20 -19  -1    4.00    1.70
  20 -19  -1   -1.60    1.40
  19   1   1   -0.80    0.90
  19   1   1    0.40    0.80
   1 -20   1    2.40    2.00
  19   1   1    4.20    1.90
   1 -20   1    1.90    1.90
   0  19  -1    5.30    2.20
  19 -19  -1    0.20    1.30
  19 -19  -1    3.30    2.20
   0  19  -1    6.70    3.00
  19   0   1    1.20    0.80
 -19  19   1    4.00    0.80
   0 -19   1    3.00    2.30
   0 -19   1    3.30    1.90
  19   0   1    3.20    1.50
  19   0   1    4.50    1.20
 -19  19   1    3.80    1.00
   1  18  -1   14.90    3.30
  18 -19  -1   14.50    3.30
   1  18  -1   11.60    3.20
   1  18  -1   21.40    5.10
  18 -19  -1   15.40    3.20
  19  -1   1   19.10    1.70
  19  -1   1   18.80    2.90
  -1 -18   1   16.30    3.40
 -18  19   1   16.80    2.10
 -18  19   1   15.80    2.20
 -18  19   1   17.90    2.40
  19  -1   1   14.80    1.50
  -1 -18   1   16.50    3.40
   2  17  -1    2.80    1.90
  17 -19  -1    1.70    2.20
   2  17  -1    3.10    1.90
  17 -19  -1    4.30    2.00
   2  17  -1    6.60    2.90
 -17  19   1    4.50    1.40
 -17  19   1    3.90    1.50
  19  -2   1    6.20    1.10
  19  -2   1    6.20    1.80
 -17  19   1    3.60    1.50
  19  -2   1    4.40    0.90
   3  16  -1   14.40    3.40
  16 -19  -1   18.40    3.60
   3  16  -1   16.20    3.70
   3  16  -1    9.70    3.00
  16 -19  -1   13.70    3.00
 -16  19   1   13.10    2.40
  19  -3   1   15.50    2.20
 -16  19   1   12.20    2.50
 -16  19   1   13.50    2.50
  19  -3   1   16.40    1.50
  15 -19  -1    4.70    2.40
   4  15  -1    4.90    2.40
   4  15  -1    3.50    2.10
   4  15  -1    6.30    2.30
  15 -19  -1    6.50    2.40
 -15  19   1    4.70    1.80
  19  -4   1    5.60    1.00
  19  -4   1    5.60    1.30
 -15  19   1    4.90    1.90
   5  14  -1    5.20    2.30
  14 -19  -1    1.80    1.30
   5  14  -1    2.10    1.70
  14 -19  -1    4.90    2.40
   5  14  -1    1.90    2.10
  19  -5   1    4.30    0.80
 -14  19   1    2.70    1.90
 -14  19   1    3.30    1.50
  13 -19  -1   22.30    3.60
   6  13  -1   20.20    3.50
   6  13  -1   29.90    4.20
  13 -19  -1   25.00    4.50
   6  13  -1   31.70    5.20
  19  -6   1   25.50    1.60
 -13  19   1   31.70    3.90
 -13  19   1   34.80    3.70
  -6 -13   1   29.60    4.00
  12 -19  -1   10.10    2.70
   7  12  -1   12.30    2.90
   7  12  -1    9.00    2.70
   7  12  -1   13.40    3.90
  12 -19  -1   13.00    3.50
  19  -7   1   10.10    1.20
 -12  19   1    9.80    2.60
  -7 -12   1   12.30    2.50
 -12  19   1    8.10    2.50
   8  11  -1   18.80    3.30
   8  11  -1   13.90    2.90
  11 -19  -1   10.40    3.10
  11 -19  -1   12.60    2.90
   8  11  -1   10.50    3.10
  19  -8   1   12.70    1.40
  19  -8   1   15.00    1.40
  19  -8   1   15.00    1.70
 -11  19   1   14.20    3.20
  -8 -11   1   15.60    2.80
 -11  19   1   10.30    2.80
   9  10  -1    5.40    2.60
  10 -19  -1    6.70    2.40
  10 -19  -1    8.00    2.70
   9  10  -1    3.20    1.80
   9  10  -1    7.40    2.30
  19  -9   1    8.30    1.30
  19  -9   1    9.10    1.40
 -10  19   1    6.70    2.30
  -9 -10   1    5.90    1.70
 -10  19   1    5.30    2.40
  19  -9   1    5.70    1.30
  10   9  -1    0.00    1.30
   9 -19  -1   -1.00    1.40
  10   9  -1    0.10    1.30
  10   9  -1    1.40    1.70
   9 -19  -1   -0.10    1.70
  -9  19   1    0.80    1.70
 -10  -9   1   -0.40    0.90
  19 -10   1    0.70    0.80
  19 -10   1   -1.30    0.80
  -9  19   1    1.50    2.10
   8 -19  -1   11.50    3.30
  11   8  -1   14.20    3.60
  11   8  -1   13.10    2.70
  11   8  -1   13.00    2.50
  19 -11   1   11.50    2.00
  -8  19   1   16.50    3.80
  19 -11   1   14.90    2.10
 -11  -8   1   14.00    2.40
   7 -19  -1   10.90    3.20
  12   7  -1    9.90    2.90
  12   7  -1   12.90    2.50
  12   7  -1   12.20    2.60
 -12  -7   1    9.20    1.90
  19 -12   1   11.10    2.10
  19 -12   1   13.80    2.20
  -7  19   1    6.80    2.80
  13   6  -1    0.00    1.00
  13   6  -1   -0.40    1.40
  13   6  -1    1.30    1.20
   6 -19  -1    0.10    1.70
  -6  19   1   -1.50    1.80
  19 -13   1    0.10    1.10
  19 -13   1   -0.40    1.20
 -13  -6   1   -0.40    1.00
  14   5  -1   13.50    2.40
   5 -19  -1    8.60    2.90
  14   5  -1   13.50    2.50
  14   5  -1   10.80    3.10
  19 -14   1   11.00    2.10
  -5  19   1   10.10    3.40
  19 -14   1    9.40    2.30
 -14  -5   1   11.90    2.30
   4 -19  -1   59.69    5.90
  15   4  -1   62.89    4.40
  15   4  -1   61.79    4.10
  15   4  -1   68.79    6.00
  19 -15   1   63.39    4.90
  19 -15   1   61.69    4.50
  -4  19   1   68.89    7.20
  16   3  -1    3.20    2.00
  16   3  -1    4.00    1.40
  16   3  -1    7.20    1.70
  19 -16   1    3.80    1.30
  -3  19   1    4.00    2.20
  19 -16   1    4.00    2.00
  17   2  -1   11.80    2.80
  17   2  -1   16.10    2.40
  17   2  -1   13.90    2.20
   2 -19  -1   15.00    2.80
  19 -17   1   14.90    3.10
  19 -17   1   15.80    2.80
  -2  19   1   14.50    4.00
  18   1  -1   18.40    2.60
  18   1  -1   12.00    2.90
  18   1  -1   14.20    1.90
   1 -19  -1   13.50    3.00
  19 -18   1   14.00    3.20
  19 -18   1   15.00    2.90
  -1  19   1   12.80    3.90
  19   0  -1    1.30    1.20
   0 -19  -1   -1.00    1.10
  19   0  -1    1.90    1.40
  19   0  -1    2.40    0.90
  19 -19   1    2.20    2.10
   0  19   1    3.50    1.90
  19 -19   1   -0.20    1.40
   0  19   1   -1.10    2.20
  -1 -19  -1   -2.90    1.40
 -19  20  -1   -1.60    0.80
 -19  20  -1   -0.60    0.70
  20  -1  -1   -1.10    1.20
  20  -1  -1    0.80    0.90
  20  -1  -1    0.50    1.00
 -19  20  -1   -1.50    0.80
  19 -20   1   -0.30    2.10
   1  19   1    2.40    2.00
  19 -20   1    1.30    1.60
   1  19   1    0.90    2.10
 -19  21  -1    2.00    1.30
  21  -2  -1    2.70    1.20
  21  -2  -1    2.70    0.90
 -19  21  -1    2.10    1.00
  -2 -19  -1    2.40    1.50
  21  -2  -1    3.60    1.50
 -19  21  -1    0.30    1.10
   2  19   1    2.00    2.40
  19 -21   1    3.90    1.80
   2  19   1    2.40    2.30
  19 -21   1    0.00    1.90
  -3 -19  -1   -1.00    1.60
  22  -3  -1   -1.20    1.20
  22  -3  -1    2.90    1.20
 -19  22  -1    1.00    1.50
 -19  22  -1   -2.20    1.20
 -19  22  -1    0.40    1.20
  22  -3  -1   -0.10    0.70
   3  19   1   -0.40    2.40
  19 -22   1    2.60    1.60
  19 -22   1    1.80    2.00
  23  -4  -1    3.70    1.00
 -19  23  -1    3.20    2.00
 -19  23  -1    5.10    1.80
  23  -4  -1    4.90    1.20
 -19  23  -1    3.50    1.60
  23  -4  -1    3.80    1.40
  19 -23   1    5.40    2.20
   4  19   1    4.00    2.30
  19 -23   1    6.60    3.00
 -19  24  -1   22.90    3.50
  24  -5  -1   26.10    2.20
 -19  24  -1   23.30    3.50
 -19  24  -1   19.40    3.30
   5  19   1   25.80    5.60
  19 -24   1   24.20    4.80
 -19  25  -1    1.20    2.20
 -19  25  -1    0.20    2.50
 -19  25  -1   -4.90    2.00
  25  -6  -1   -0.20    0.90
   6  19   1   -1.40    2.30
  19 -25   1   -4.50    1.70
  -4  24  -1    0.20    2.10
  24 -20  -1   -0.20    2.00
  24 -20  -1    1.20    1.90
  20   4   1    0.30    1.50
   4 -24   1   -1.50    2.10
  20   4   1    2.70    2.20
  -3  23  -1   14.90    4.50
  23 -20  -1   15.80    3.00
  23 -20  -1   20.00    4.20
  20   3   1   17.80    3.50
   3 -23   1   13.00    3.30
  20   3   1   18.10    2.70
  -2  22  -1   15.90    4.10
  22 -20  -1   12.10    3.30
  22 -20  -1   16.30    3.30
  20   2   1   16.10    3.50
   2 -22   1   14.30    3.50
  20   2   1   18.40    2.60
  21 -20  -1    5.70    2.30
  -1  21  -1   -0.40    2.00
  21 -20  -1    3.40    2.40
   1 -21   1    1.70    2.00
  20   1   1    5.00    2.10
  20   1   1    3.80    1.10
  20   1   1    0.90    1.10
   0  20  -1    0.40    2.10
  20 -20  -1    2.80    1.90
  20 -20  -1   -2.50    1.70
  20   0   1    3.80    1.70
  20   0   1    1.40    0.90
   0 -20   1    1.90    2.10
  20   0   1    0.40    0.90
  19 -20  -1   -0.80    1.70
   1  19  -1    1.70    2.00
  19 -20  -1    1.20    1.50
   1  19  -1    1.80    2.30
   1  19  -1   -2.60    1.90
 -19  20   1    2.30    1.10
  20  -1   1    2.20    0.90
  20  -1   1    3.00    0.90
  -1 -19   1    0.90    1.50
  20  -1   1    4.90    1.50
 -19  20   1    3.90    1.20
 -19  20   1    3.90    1.10
   2  18  -1    3.00    2.20
  18 -20  -1    7.60    2.90
   2  18  -1    2.80    2.60
   2  18  -1    5.80    2.40
  18 -20  -1    0.40    1.60
  -2 -18   1    4.30    2.10
  20  -2   1    7.80    1.00
 -18  20   1    5.60    1.60
 -18  20   1    4.90    1.60
  20  -2   1    5.00    1.60
 -18  20   1    4.80    1.60
   3  17  -1    3.70    2.30
   3  17  -1    0.50    1.70
   3  17  -1   -1.10    1.70
  17 -20  -1    0.50    1.50
  17 -20  -1   -1.00    1.40
  20  -3   1   -0.20    0.90
  -3 -17   1   -0.10    1.20
 -17  20   1    1.10    1.10
 -17  20   1   -0.50    1.20
 -17  20   1    1.10    1.00
   4  16  -1    2.10    1.90
   4  16  -1    2.50    2.60
   4  16  -1   10.00    3.00
  16 -20  -1    1.00    2.00
  16 -20  -1    5.00    1.90
 -16  20   1    3.70    1.70
  20  -4   1    3.40    1.10
 -16  20   1    0.80    1.50
 -16  20   1    6.50    2.00
   5  15  -1   10.80    3.30
  15 -20  -1   18.30    3.70
  15 -20  -1   13.80    3.50
   5  15  -1   14.50    3.50
   5  15  -1   13.40    3.30
 -15  20   1   12.00    2.60
 -15  20   1   15.90    3.00
  14 -20  -1   -0.60    1.10
  14 -20  -1   -0.90    1.60
   6  14  -1    1.00    1.70
   6  14  -1   -0.70    1.40
   6  14  -1   -0.40    1.50
 -14  20   1    3.20    1.70
 -14  20   1    1.40    1.50
   7  13  -1    7.60    3.20
  13 -20  -1    8.80    2.80
   7  13  -1    7.70    2.50
  13 -20  -1    8.60    2.60
   7  13  -1    3.20    2.00
 -13  20   1    9.20    2.20
 -13  20   1    7.70    2.50
  12 -20  -1   18.00    3.60
   8  12  -1   22.40    3.70
   8  12  -1   14.90    3.70
  12 -20  -1   21.60    4.30
   8  12  -1   17.40    3.40
 -12  20   1   17.30    3.40
  20  -8   1   19.50    1.50
  -8 -12   1   15.80    2.70
  20  -8   1   18.00    1.70
  20  -8   1   16.30    1.50
 -12  20   1   16.10    3.10
   9  11  -1    6.10    2.00
   9  11  -1    5.10    2.20
  11 -20  -1    8.00    2.50
  11 -20  -1    7.00    2.60
   9  11  -1    8.90    2.40
  20  -9   1    8.80    1.30
 -11  20   1   15.30    3.90
  20  -9   1    9.40    1.50
 -11  20   1    6.80    2.50
  -9 -11   1    5.60    1.90
  20  -9   1    8.80    1.40
  10  10  -1    0.80    1.60
  10 -20  -1   -0.10    1.60
  10  10  -1    1.80    1.30
  10 -20  -1    4.20    2.10
  10  10  -1    1.70    1.80
 -10 -10   1    3.40    1.60
 -10  20   1    1.70    1.90
  20 -10   1    0.60    0.90
  20 -10   1    1.60    0.80
  20 -10   1    3.60    1.10
  11   9  -1    4.40    1.80
  11   9  -1    3.60    1.90
  11   9  -1    3.40    2.30
   9 -20  -1    2.40    2.10
 -11  -9   1    4.20    1.60
  20 -11   1    3.80    1.10
  20 -11   1    7.60    1.60
  -9  20   1    3.70    2.20
  12   8  -1    3.90    2.00
  12   8  -1    3.30    1.80
   8 -20  -1    1.80    2.10
  12   8  -1    2.80    2.10
  20 -12   1    5.30    1.50
  20 -12   1    4.50    1.30
 -12  -8   1    5.50    1.60
  -8  20   1    6.20    2.90
   7 -20  -1    1.30    1.80
  13   7  -1    3.80    1.50
  13   7  -1    1.60    1.80
  13   7  -1    3.30    1.80
  -7  20   1    4.70    2.80
  20 -13   1    5.60    1.70
  20 -13   1    2.20    1.40
 -13  -7   1    1.90    1.20
  14   6  -1    2.30    1.60
  14   6  -1    8.10    2.10
  14   6  -1    9.20    2.90
   6 -20  -1    8.20    2.80
  -6  20   1    5.50    2.80
  20 -14   1    6.60    1.90
  20 -14   1    6.10    1.70
 -14  -6   1    5.80    1.70
  15   5  -1    4.00    1.50
  15   5  -1    5.20    1.70
   5 -20  -1   -0.20    1.90
  15   5  -1    0.70    1.80
  20 -15   1    4.50    1.70
  20 -15   1    3.80    1.70
 -15  -5   1    2.00    1.30
  -5  20   1    3.10    2.80
  16   4  -1   16.50    2.60
  16   4  -1   13.70    2.50
  16   4  -1   13.00    3.40
   4 -20  -1   11.70    3.30
   4 -20  -1   15.60    3.40
  -4  20   1   10.50    3.50
  20 -16   1   13.00    2.40
  20 -16   1   15.30    3.10
  17   3  -1   18.30    2.70
   3 -20  -1   16.00    3.50
  17   3  -1   15.60    2.40
  17   3  -1   11.70    3.20
  20 -17   1   14.50    3.10
  20 -17   1   14.10    2.70
  -3  20   1   10.80    3.50
  18   2  -1    2.60    1.30
  18   2  -1    0.60    1.20
   2 -20  -1    3.80    2.00
  18   2  -1   -0.70    1.50
  20 -18   1    4.00    1.60
  -2  20   1    1.10    2.50
  20 -18   1    0.10    1.60
  19   1  -1    2.10    1.10
  19   1  -1   -0.70    1.40
   1 -20  -1    1.70    2.00
  19   1  -1    1.00    1.10
  -1  20   1    0.90    2.10
  20 -19   1    1.70    1.70
  20 -19   1    0.80    1.70
  -1  20   1    1.00    1.90
   0 -20  -1    7.10    2.30
  20   0  -1    4.50    1.90
  20   0  -1    4.70    1.40
  20   0  -1    6.90    1.50
   0  20   1    5.50    2.90
  20 -20   1   10.20    2.90
  20 -20   1    8.90    2.30
  21  -1  -1    1.40    1.60
  21  -1  -1    1.50    1.20
  21  -1  -1    4.10    1.10
   1  20   1   -1.30    2.10
  20 -21   1   -0.10    1.50
  20 -21   1    1.20    2.30
  22  -2  -1    0.40    1.50
 -20  22  -1    0.40    1.10
 -20  22  -1    1.80    1.10
  22  -2  -1    0.80    0.90
  22  -2  -1    2.60    1.30
 -20  22  -1    0.20    1.10
  20 -22   1    4.50    2.10
   2  20   1    6.10    3.30
  20 -22   1    5.50    2.50
  23  -3  -1   33.90    2.80
  23  -3  -1   32.70    2.20
 -20  23  -1   30.80    3.20
 -20  23  -1   32.20    3.10
 -20  23  -1   36.60    3.50
  23  -3  -1   29.10    3.20
  20 -23   1   32.60    4.40
  20 -23   1   28.00    5.00
   3  20   1   35.70    6.30
 -20  24  -1    5.90    1.90
 -20  24  -1    2.40    1.60
  24  -4  -1    5.50    1.20
 -20  24  -1    4.00    2.00
  24  -4  -1    6.30    1.40
  24  -4  -1    7.50    1.10
   4  20   1    4.90    3.50
  20 -24   1   11.50    3.50
  20 -24   1    2.60    2.20
  24 -21  -1    7.70    3.00
  -3  24  -1    6.80    3.50
  24 -21  -1    6.50    2.50
  21   3   1   12.40    2.60
  21   3   1   11.30    3.50
  23 -21  -1   15.20    3.80
  -2  23  -1   11.20    3.90
  23 -21  -1   13.50    3.00
  21   2   1    5.20    2.50
  21   2   1   11.00    2.20
  -1  22  -1    9.60    3.80
  22 -21  -1   15.50    3.30
  22 -21  -1   14.60    3.80
  21   1   1   20.20    2.60
  21   1   1   16.60    3.30
  21 -21  -1    3.40    2.30
   0  21  -1    1.90    2.10
  21 -21  -1    2.80    2.10
  21   0   1    2.70    1.10
  21   0   1    4.90    2.00
  20 -21  -1    9.00    2.80
  20 -21  -1    5.00    1.90
   1  20  -1    4.20    3.10
 -20  21   1    1.40    1.00
 -20  21   1    4.30    1.00
  21  -1   1    8.80    1.40
  21  -1   1    5.40    2.10
 -20  21   1    4.20    1.30
  19 -21  -1    1.90    1.80
  19 -21  -1   -0.60    2.00
   2  19  -1   -3.60    1.90
   2  19  -1   -0.30    2.00
  21  -2   1    2.20    1.20
  21  -2   1    1.00    0.70
 -19  21   1    1.30    1.30
 -19  21   1    2.70    1.40
 -19  21   1    0.30    1.30
  -2 -19   1    1.00    1.40
   3  18  -1    4.10    2.50
  18 -21  -1    2.80    2.20
   3  18  -1    1.30    1.80
  18 -21  -1    2.40    1.90
   3  18  -1   -0.90    1.40
 -18  21   1    1.50    1.40
 -18  21   1    2.80    1.50
 -18  21   1    3.10    1.50
  21  -3   1    3.60    1.00
  -3 -18   1   -0.10    1.40
   4  17  -1   19.50    4.80
   4  17  -1   23.20    4.60
  17 -21  -1   20.30    4.10
   4  17  -1   19.00    3.90
  17 -21  -1   21.10    3.70
 -17  21   1   21.10    3.40
  -4 -17   1   19.70    3.40
 -17  21   1   27.60    3.30
  21  -4   1   21.20    2.10
 -17  21   1   17.90    2.90
   5  16  -1   -2.50    1.30
  16 -21  -1    0.80    1.50
  16 -21  -1   -0.20    1.90
   5  16  -1    1.00    1.90
   5  16  -1    5.30    2.20
  -5 -16   1    2.40    1.40
 -16  21   1    4.70    1.70
 -16  21   1    0.10    1.40
   6  15  -1    4.70    2.80
  15 -21  -1    6.20    2.40
  15 -21  -1    4.70    2.30
   6  15  -1    5.90    2.30
   6  15  -1    3.70    2.20
 -15  21   1    7.20    2.30
 -15  21   1    4.20    1.80
   7  14  -1    5.90    2.40
  14 -21  -1   13.10    3.10
  14 -21  -1   10.70    3.10
   7  14  -1   15.00    3.50
   7  14  -1    9.60    3.50
 -14  21   1    7.60    2.70
 -14  21   1    8.80    2.60
   8  13  -1   -1.90    1.50
   8  13  -1   -3.60    1.40
  13 -21  -1   -1.40    1.50
  13 -21  -1    0.80    1.40
   8  13  -1   -0.70    1.40
  21  -8   1   -0.40    0.60
  21  -8   1   -0.70    0.50
   9  12  -1    4.70    2.60
  12 -21  -1    2.70    2.10
  12 -21  -1    8.50    2.30
   9  12  -1    7.50    2.50
   9  12  -1    7.20    2.40
  21  -9   1    4.90    1.10
 -12  21   1    5.50    2.60
  21  -9   1    6.30    1.10
  21  -9   1    5.80    1.00
  10  11  -1   -0.60    1.60
  11 -21  -1   -0.80    1.50
  10  11  -1    2.40    1.70
  10  11  -1    0.30    1.80
  11 -21  -1    0.80    1.70
  21 -10   1    2.70    1.00
  21 -10   1    1.00    0.80
  21 -10   1    0.50    0.70
 -10 -11   1   -1.00    1.10
 -11  21   1    1.40    1.80
  10 -21  -1    0.00    1.90
  11  10  -1    0.80    1.50
  10 -21  -1    1.40    1.90
  11  10  -1    0.70    1.40
  11  10  -1    0.60    2.00
  21 -11   1    1.50    1.00
 -11 -10   1   -1.40    1.00
 -10  21   1   -1.90    1.60
  21 -11   1   -0.30    1.00
  21 -11   1   -0.30    0.70
  12   9  -1    1.60    1.60
   9 -21  -1   -1.40    1.30
  12   9  -1    1.60    2.10
  12   9  -1    0.60    1.60
  21 -12   1   -0.40    0.80
  -9  21   1    2.20    2.10
 -12  -9   1    1.20    1.20
  21 -12   1    0.50    1.10
  -9  21   1    1.30    2.10
  13   8  -1    3.00    2.40
  13   8  -1    3.80    1.70
  13   8  -1    4.50    1.90
   8 -21  -1    5.50    2.70
  21 -13   1    1.50    1.20
  21 -13   1    2.90    1.40
  -8  21   1    3.00    2.30
  -8  21   1    2.60    2.20
 -13  -8   1    2.30    1.30
  14   7  -1    4.30    2.30
   7 -21  -1    5.40    2.40
  14   7  -1    5.10    2.00
  14   7  -1    5.80    2.10
  21 -14   1    4.60    1.50
  21 -14   1    2.30    1.60
 -14  -7   1    4.00    1.60
  -7  21   1    4.10    2.40
  -7  21   1    2.70    1.80
   6 -21  -1   -0.90    1.40
  15   6  -1    1.10    1.30
  15   6  -1    0.90    1.30
  15   6  -1    0.50    1.80
  21 -15   1    0.40    1.40
 -15  -6   1   -1.80    0.90
  -6  21   1    0.90    2.20
  21 -15   1    1.20    1.10
  16   5  -1    4.10    1.70
  16   5  -1    0.60    1.10
   5 -21  -1    0.50    1.90
   5 -21  -1   -0.40    2.00
  16   5  -1   -0.60    1.50
  21 -16   1    1.60    1.70
  -5  21   1    2.30    2.20
  21 -16   1    3.70    1.40
  -5  21   1   -1.50    1.60
  17   4  -1    6.40    1.80
  17   4  -1    1.00    1.90
   4 -21  -1    7.00    2.10
  17   4  -1    9.10    2.20
  21 -17   1    8.80    2.10
  -4  21   1   10.30    3.40
  -4  21   1    7.50    3.50
  21 -17   1    7.70    2.40
   3 -21  -1    8.20    2.60
  18   3  -1    4.60    1.80
  18   3  -1   10.60    3.00
  18   3  -1    8.70    2.10
  -3  21   1    5.50    2.90
  21 -18   1    3.50    2.20
  -3  21   1    7.10    3.10
  21 -18   1   11.20    2.20
  19   2  -1   10.30    2.20
  19   2  -1    8.90    1.90
  19   2  -1   13.70    3.00
  21 -19   1    8.30    2.90
  21 -19   1   10.60    2.70
  -2  21   1   12.60    3.90
  20   1  -1    7.40    1.70
  20   1  -1   10.50    1.90
  20   1  -1    8.40    2.60
  -1  21   1    8.90    3.20
  21 -20   1   11.80    2.50
  21 -20   1    6.80    2.50
  21   0  -1    6.40    2.10
  21   0  -1    6.30    1.80
  21   0  -1    3.70    1.30
  21 -21   1    8.70    2.70
   0  21   1    5.20    3.10
  21 -21   1    8.10    2.40
  22  -1  -1    6.60    1.40
  22  -1  -1    1.60    1.70
  21 -22   1    4.30    2.50
   1  21   1    1.20    2.60
  21 -22   1    6.50    2.20
 -21  23  -1   -2.20    0.90
  23  -2  -1    3.30    1.00
  23  -2  -1   -1.60    1.50
  23  -2  -1    0.00    0.90
  21 -23   1    0.00    2.20
  21 -23   1    3.20    2.10
   2  21   1   -4.80    1.60
  24  -3  -1    8.80    1.80
  24  -3  -1   14.80    2.00
  24  -3  -1    9.80    1.40
  21 -24   1    8.00    3.00
   3  21   1   11.80    4.50
  23 -22  -1    0.20    1.90
  -1  23  -1    1.40    2.60
  23 -22  -1    5.30    2.00
  22   1   1    2.40    2.10
  22   1   1    6.80    1.80
   0  22  -1   11.00    3.70
  22 -22  -1   10.80    2.90
  22 -22  -1    0.80    2.20
  22   0   1    8.10    2.30
  22   0   1    4.20    1.50
  21 -22  -1   13.80    3.60
   1  21  -1   10.50    3.90
  21 -22  -1   10.20    3.00
  22  -1   1   12.50    2.50
  22  -1   1    9.70    1.70
  20 -22  -1    0.50    1.70
  20 -22  -1   -3.00    1.60
   2  20  -1    0.90    2.40
 -20  22   1    3.80    1.40
  22  -2   1   -0.80    0.80
  22  -2   1    0.10    1.20
 -20  22   1    1.30    1.30
 -20  22   1   -0.50    1.20
   3  19  -1    7.10    3.00
  19 -22  -1    6.20    2.60
  19 -22  -1    6.40    2.40
   3  19  -1    6.40    2.90
 -19  22   1    6.60    1.90
  22  -3   1    8.10    1.60
 -19  22   1    7.30    2.00
 -19  22   1    3.70    1.70
  18 -22  -1    4.70    1.90
  18 -22  -1    1.30    1.90
   4  18  -1    2.30    2.20
   4  18  -1    4.50    2.70
   4  18  -1    3.90    2.60
  22  -4   1    3.10    0.90
 -18  22   1    4.10    1.70
 -18  22   1    3.30    1.90
  -4 -18   1    2.80    1.90
 -18  22   1   -1.30    1.40
  17 -22  -1    0.10    1.50
   5  17  -1    2.00    2.00
  17 -22  -1   -0.50    2.00
   5  17  -1   -1.10    1.70
   5  17  -1    0.90    1.90
  -5 -17   1    0.90    1.40
 -17  22   1   -2.00    1.30
 -17  22   1   -0.10    1.60
 -17  22   1    1.20    1.50
   6  16  -1    4.80    2.30
   6  16  -1   12.50    3.40
  16 -22  -1    6.00    2.10
   6  16  -1    7.70    2.70
  16 -22  -1    8.10    2.70
  -6 -16   1    4.60    2.10
 -16  22   1    9.50    2.50
 -16  22   1   10.10    2.60
  15 -22  -1    5.30    2.30
   7  15  -1    5.30    2.60
   7  15  -1    0.40    1.60
  15 -22  -1    3.60    2.50
   7  15  -1    2.20    2.20
 -15  22   1    2.40    2.20
  -7 -15   1    1.40    1.60
   8  14  -1    5.70    2.60
   8  14  -1    2.30    2.70
  14 -22  -1    0.90    2.00
  14 -22  -1    5.90    2.70
   8  14  -1    3.10    2.10
 -14  22   1    1.30    1.90
  13 -22  -1    2.00    1.80
   9  13  -1    2.20    2.10
  13 -22  -1    5.20    2.90
   9  13  -1    5.90    3.10
   9  13  -1    4.70    2.20
 -13  22   1    3.50    2.20
  22  -9   1    4.90    1.10
  10  12  -1   -2.30    1.60
  10  12  -1   -1.70    1.60
  10  12  -1    1.50    1.70
  12 -22  -1   -0.30    1.60
  12 -22  -1   -3.20    1.40
  22 -10   1   -0.90    0.60
 -12  22   1    1.80    2.00
  22 -10   1    0.60    0.80
  22 -10   1   -1.00    0.50
  11  11  -1    3.70    2.60
  11  11  -1    3.20    2.00
  11 -22  -1    4.50    2.60
  11 -22  -1    7.70    2.40
  11  11  -1    5.20    2.30
  22 -11   1    5.40    1.10
  22 -11   1    1.40    1.20
 -11  22   1    2.30    2.10
 -11  22   1    2.60    2.20
  22 -11   1    6.10    1.20
  10 -22  -1    2.40    2.10
  10 -22  -1    1.10    1.70
  12  10  -1    3.40    1.90
  12  10  -1    5.20    2.20
  12  10  -1    3.30    2.40
 -10  22   1    6.00    2.20
  22 -12   1    4.80    1.10
 -10  22   1    0.20    1.90
  22 -12   1    1.60    1.40
  22 -12   1    2.10    1.10
 -12 -10   1    2.10    1.60
   9 -22  -1    4.10    2.20
  13   9  -1    0.60    1.20
  13   9  -1   -0.80    1.90
  13   9  -1    1.60    1.70
  22 -13   1    3.30    1.20
  22 -13   1   -0.10    1.30
  -9  22   1   -1.20    1.60
 -13  -9   1    1.40    1.20
  -9  22   1    1.80    1.90
   8 -22  -1   -2.50    1.40
  14   8  -1   -0.60    1.20
  14   8  -1    3.60    2.00
  14   8  -1   -1.30    1.30
 -14  -8   1   -1.80    1.00
  22 -14   1   -2.00    1.20
  22 -14   1    1.10    1.00
  -8  22   1   -1.30    1.60
  -8  22   1    5.20    2.30
  15   7  -1    3.40    2.30
  15   7  -1    0.00    1.30
  15   7  -1   -1.30    1.20
   7 -22  -1   -0.20    1.60
  22 -15   1    1.10    1.20
 -15  -7   1    0.00    1.10
  -7  22   1    1.80    2.30
  22 -15   1    2.20    1.80
  16   6  -1    0.60    1.80
   6 -22  -1   -3.20    2.20
  16   6  -1    1.50    1.40
   6 -22  -1   -3.20    1.80
  16   6  -1   -2.80    1.00
  -6  22   1   -4.40    1.70
  22 -16   1    1.70    1.00
  -6  22   1   -1.60    1.60
 -16  -6   1    0.00    1.20
  22 -16   1   -0.60    1.60
  17   5  -1    1.40    1.60
  17   5  -1    3.70    2.20
  17   5  -1   -1.10    1.20
  -5  22   1    1.40    2.10
  22 -17   1    0.60    1.60
  22 -17   1    0.60    1.40
  18   4  -1   10.00    2.20
  18   4  -1    5.90    2.70
  18   4  -1    9.80    2.20
  -4  22   1    2.70    2.90
  22 -18   1    7.80    2.10
  22 -18   1    2.30    2.10
  19   3  -1    2.70    2.30
  19   3  -1    7.70    1.90
  19   3  -1    4.10    1.80
  -3  22   1    3.70    2.70
  22 -19   1    8.00    2.80
  22 -19   1    2.20    1.40
  20   2  -1   29.80    3.00
  20   2  -1   17.30    3.80
  20   2  -1   27.00    3.00
  22 -20   1   19.70    3.10
  -2  22   1   24.90    4.90
  22 -20   1   26.30    4.40
  21   1  -1    2.60    1.50
  21   1  -1    4.00    2.20
  21   1  -1    0.50    1.20
  -1  22   1    0.10    2.50
  22 -21   1    0.80    2.10
  22 -21   1    2.50    1.80
  22   0  -1    2.20    1.40
  22   0  -1    4.30    2.20
  22   0  -1    4.90    1.40
   0  22   1    2.50    2.40
  22 -22   1    6.60    2.20
  22 -22   1    1.70    2.10
  23  -1  -1    5.60    2.00
  23  -1  -1    8.30    1.80
  23  -1  -1    5.70    1.50
   1  22   1    4.40    2.40
  22 -23   1   11.90    2.80
  22 -23   1    5.90    2.90
  22 -23  -1    0.10    1.90
  22 -23  -1    3.90    2.20
   1  22  -1    3.00    2.80
  23  -1   1    3.60    1.80
  23  -1   1    2.00    1.20
   2  21  -1    5.60    3.30
  21 -23  -1    1.20    1.90
  21 -23  -1    2.70    2.40
  23  -2   1    4.70    1.60
  23  -2   1    3.50    1.00
  20 -23  -1   -3.40    2.00
   3  20  -1    2.80    2.20
  20 -23  -1   -2.00    1.60
  23  -3   1    2.60    1.20
 -20  23   1    2.60    1.60
 -20  23   1    2.40    1.50
 -20  23   1    2.20    1.60
   4  19  -1   -3.50    1.40
  19 -23  -1   -0.20    1.90
   4  19  -1    2.20    2.20
  19 -23  -1   -1.70    1.70
 -19  23   1   -2.10    1.40
 -19  23   1   -1.70    1.50
  18 -23  -1    0.00    1.90
   5  18  -1    0.80    1.90
   5  18  -1   -0.10    1.60
  18 -23  -1   -4.60    1.70
 -18  23   1    2.70    1.70
 -18  23   1    1.60    1.90
 -18  23   1    1.90    1.70
   6  17  -1   -0.30    1.40
  17 -23  -1    1.00    2.00
   6  17  -1   -1.20    1.80
   6  17  -1    3.30    2.20
 -17  23   1   -1.00    1.80
 -17  23   1   -2.80    1.30
  -6 -17   1   -1.40    1.30
 -17  23   1    0.70    1.70
   7  16  -1    6.20    2.70
  16 -23  -1    6.20    3.00
  16 -23  -1    7.80    2.90
   7  16  -1    1.30    2.30
   7  16  -1    2.70    2.60
  -7 -16   1    6.80    2.40
 -16  23   1    7.20    2.50
  15 -23  -1    9.00    3.30
  15 -23  -1    8.60    3.10
   8  15  -1   12.80    4.20
   8  15  -1   21.50    4.20
   8  15  -1   13.10    3.10
 -15  23   1   19.20    3.70
  -8 -15   1   18.40    3.50
  14 -23  -1    0.20    1.50
   9  14  -1   -0.30    1.70
   9  14  -1   -0.40    1.90
   9  14  -1    0.20    1.90
  14 -23  -1    0.40    2.10
 -14  23   1   -2.70    1.50
  23  -9   1    0.20    0.80
 -14  23   1   -1.10    1.50
  -9 -14   1    0.30    1.30
  10  13  -1    1.50    1.80
  13 -23  -1    3.50    1.90
  10  13  -1    0.80    1.70
  10  13  -1    0.50    1.80
  13 -23  -1    4.50    1.90
 -13  23   1    1.00    1.80
  23 -10   1   -1.80    0.80
 -13  23   1    1.00    1.70
  11  12  -1    7.40    2.40
  12 -23  -1   11.10    2.80
  11  12  -1    7.30    3.20
  11  12  -1    7.80    2.70
  12 -23  -1    7.70    2.70
 -12  23   1    6.10    2.60
  23 -11   1    6.50    1.10
  23 -11   1    7.30    1.70
 -12  23   1    4.00    2.40
  23 -11   1    7.60    1.30
  12  11  -1   -0.80    1.50
  11 -23  -1   -4.00    2.10
  12  11  -1   -1.50    1.80
  12  11  -1   -0.10    1.60
  11 -23  -1   -1.20    1.60
 -11  23   1    0.80    2.10
 -11  23   1    0.70    1.60
  23 -12   1    0.00    1.00
  23 -12   1   -0.20    0.80
  23 -12   1    1.10    1.00
  13  10  -1   -0.10    1.30
  13  10  -1    1.80    1.60
  10 -23  -1   -2.50    1.80
  13  10  -1   -3.00    1.40
  23 -13   1    3.10    1.10
 -10  23   1   -1.60    1.80
  23 -13   1    0.90    0.90
 -10  23   1    2.60    2.20
  23 -13   1    0.10    1.10
  14   9  -1    6.10    2.10
  14   9  -1   -2.30    1.70
   9 -23  -1    2.50    2.20
  14   9  -1   -0.20    1.40
  -9  23   1    4.30    2.80
  23 -14   1    3.20    1.60
  -9  23   1    4.50    2.20
  23 -14   1    6.70    1.60
  15   8  -1   -0.90    1.40
  15   8  -1    0.10    1.50
  15   8  -1    0.80    2.00
  23 -15   1    6.40    1.60
  -8  23   1    1.50    2.10
 -15  -8   1    1.00    1.20
  23 -15   1    0.10    1.50
  16   7  -1    6.50    2.20
   7 -23  -1    0.90    2.10
  16   7  -1    3.80    2.50
  16   7  -1    5.00    2.00
 -16  -7   1    3.80    1.70
  -7  23   1    1.50    1.90
  23 -16   1    3.20    1.50
  23 -16   1    3.20    1.90
  17   6  -1   -1.00    2.10
  17   6  -1    0.60    1.50
  17   6  -1    0.70    1.40
  23 -17   1   -0.70    1.40
  23 -17   1    1.20    1.80
  -6  23   1    2.90    2.40
  18   5  -1    0.30    1.40
  18   5  -1    0.10    1.80
  18   5  -1    2.40    1.70
  23 -18   1   -2.20    1.70
  23 -18   1   -3.30    1.20
  -5  23   1    2.60    2.10
  19   4  -1    2.20    1.70
  19   4  -1    2.20    1.40
  19   4  -1    2.10    1.90
  23 -19   1    2.30    2.00
  23 -19   1    1.20    1.70
  -4  23   1    0.30    2.10
  20   3  -1   21.80    3.00
  20   3  -1   18.60    3.00
  20   3  -1   13.00    3.50
  23 -20   1   18.60    3.00
  23 -20   1   13.30    3.10
  -3  23   1    9.50    3.50
  21   2  -1   12.10    3.00
  21   2  -1   10.00    2.20
  21   2  -1   11.30    2.20
  23 -21   1    8.10    3.10
  23 -21   1   14.00    2.80
  -2  23   1   17.50    4.90
  22   1  -1    6.60    1.80
  22   1  -1    6.60    2.00
  22   1  -1    6.20    2.70
  23 -22   1    6.00    3.10
  23 -22   1   11.60    2.80
  -1  23   1   13.30    4.20
  21 -24  -1    9.00    2.80
   3  21  -1    8.00    3.80
  24  -3   1    9.50    1.70
   4  20  -1    6.30    2.80
  20 -24  -1   10.90    3.60
 -20  24   1   10.20    2.20
 -20  24   1    9.90    2.10
 -20  24   1    8.50    2.50
   5  19  -1    1.00    2.60
  19 -24  -1    1.80    2.50
 -19  24   1    4.40    2.30
 -19  24   1   -0.50    1.70
 -19  24   1    2.30    1.70
  18 -24  -1    1.30    2.00
   6  18  -1    2.70    1.80
   6  18  -1   -0.60    1.90
 -18  24   1   -0.70    1.70
 -18  24   1    4.40    2.20
   7  17  -1    1.60    2.30
  17 -24  -1   -0.40    2.10
   7  17  -1    3.40    2.50
 -17  24   1    0.50    1.90
   8  16  -1    2.90    2.50
  16 -24  -1   -0.10    2.10
   8  16  -1    6.20    1.80
   8  16  -1    2.40    2.40
 -16  24   1    3.20    2.30
  -8 -16   1    4.90    2.20
 -16  24   1    3.00    2.30
  15 -24  -1   -0.20    1.70
   9  15  -1    0.80    1.90
   9  15  -1   -1.70    1.80
   9  15  -1    3.40    2.40
 -15  24   1   -0.50    1.70
  -9 -15   1   -2.10    1.30
  24  -9   1   -1.40    0.70
 -15  24   1    1.10    1.90
  10  14  -1   12.70    3.30
  10  14  -1    9.40    3.10
  14 -24  -1    9.00    3.10
  10  14  -1   17.10    4.00
 -10 -14   1    7.10    2.40
 -14  24   1   11.60    3.60
 -14  24   1    6.70    2.80
  24 -10   1    8.20    1.50
  11  13  -1    4.60    2.40
  13 -24  -1   -0.80    1.70
  11  13  -1    1.50    2.30
  11  13  -1    4.90    2.50
 -13  24   1    5.40    2.80
 -11 -13   1    1.70    1.40
  24 -11   1    4.20    1.30
 -13  24   1    8.10    2.70
  12 -24  -1   -1.70    1.30
  12  12  -1    2.70    1.80
  12  12  -1   -4.00    2.10
  12  12  -1   -2.40    1.60
 -12 -12   1   -3.40    2.00
  24 -12   1    0.20    1.10
 -12  24   1    1.20    2.20
 -12  24   1    2.40    1.80
  24 -12   1    0.90    0.80
  24 -12   1   -0.40    0.60
  13  11  -1    5.60    2.60
  13  11  -1    8.40    2.50
  13  11  -1    7.30    2.50
  11 -24  -1   10.00    3.40
  24 -13   1    7.20    1.30
  24 -13   1    6.80    2.00
  24 -13   1   11.10    1.60
 -11  24   1    9.40    2.80
  14  10  -1   -0.20    1.30
  10 -24  -1   -3.10    1.90
  14  10  -1   -0.30    2.40
  14  10  -1   -2.00    1.40
  24 -14   1    0.00    1.00
 -10  24   1   -1.50    2.10
  24 -14   1    0.40    1.40
  24 -14   1   -1.50    0.70
   9 -24  -1    1.20    2.20
  15   9  -1    1.70    1.70
  15   9  -1    2.90    1.70
  15   9  -1    0.40    2.30
  24 -15   1    3.90    1.40
  -9  24   1    0.40    2.00
  24 -15   1    1.90    1.80
  16   8  -1    5.60    2.60
   8 -24  -1    4.70    3.00
  16   8  -1    9.70    2.70
  16   8  -1   13.80    2.90
  -8  24   1    4.60    3.30
  24 -16   1    6.90    2.20
  24 -16   1   11.90    2.10
  17   7  -1   -2.90    1.90
  17   7  -1    0.60    1.50
  17   7  -1    0.70    1.40
  24 -17   1    1.80    1.30
  -7  24   1    1.00    2.60
  24 -17   1    2.30    1.80
  18   6  -1   11.20    3.30
  18   6  -1   10.90    2.50
  18   6  -1    7.60    2.10
  -6  24   1   14.40    3.70
  24 -18   1   18.90    3.60
  24 -18   1   12.00    2.30
  19   5  -1    5.40    2.00
  19   5  -1    6.90    2.10
  19   5  -1    0.90    1.90
  -5  24   1    3.50    2.70
  24 -19   1    5.80    1.90
  24 -19   1    5.30    2.40
  20   4  -1    6.20    1.90
  20   4  -1   11.50    2.30
  20   4  -1    4.90    2.80
  24 -20   1    3.60    2.40
  24 -20   1    2.70    1.80
  -4  24   1    6.80    3.10
  21   3  -1   12.00    2.10
  21   3  -1    3.80    1.70
  21   3  -1   10.60    3.10
  24 -21   1    2.30    2.50
  -3  24   1    5.80    2.60
  24 -21   1    7.80    2.20
   6  19  -1   20.60    4.20
  19 -25  -1   28.10    4.60
 -19  25   1   22.00    3.40
 -19  25   1   23.00    3.90
  18 -25  -1    4.10    2.60
   7  18  -1   10.90    3.40
   7  18  -1    4.40    2.50
 -18  25   1   11.50    3.00
 -18  25   1   10.60    2.70
  17 -25  -1    2.70    2.40
   8  17  -1    4.10    2.20
   8  17  -1   -2.30    1.90
 -17  25   1   -2.60    1.50
 -17  25   1    0.40    2.30
  16 -25  -1    6.20    2.60
   9  16  -1    5.70    3.30
   9  16  -1    9.10    3.10
 -16  25   1   12.40    2.80
 -16  25   1    7.00    2.90
  10  15  -1    0.70    1.90
  10  15  -1    3.80    2.40
  10  15  -1   -1.40    2.20
  15 -25  -1    3.60    2.20
 -15  25   1   -1.50    1.70
 -15  25   1   -1.00    2.20
  25 -10   1   -2.70    1.00
 -10 -15   1   -0.60    1.40
  11  14  -1   -3.00    1.70
  11  14  -1    1.70    1.90
  11  14  -1    0.70    1.80
  14 -25  -1    0.70    1.80
 -14  25   1    0.10    2.10
 -14  25   1   -2.40    1.80
 -11 -14   1   -1.30    1.40
  25 -11   1   -0.30    1.10
  12  13  -1   11.00    3.10
  12  13  -1    7.20    3.10
  12  13  -1    8.00    3.00
  13 -25  -1    8.50    2.60
 -13  25   1    5.00    2.90
 -12 -13   1    1.90    1.80
  25 -12   1    4.00    1.60
  13  12  -1    5.70    2.40
  13  12  -1   -0.60    2.20
  13  12  -1    1.00    2.00
  25 -13   1    0.00    0.70
  25 -13   1    2.00    0.90
 -12  25   1    2.50    2.20
 -13 -12   1    0.60    1.50
  25 -13   1   -2.90    1.00
  14  11  -1    2.20    1.90
  14  11  -1    4.40    2.90
  11 -25  -1   -0.30    2.30
  25 -14   1   -0.90    1.30
 -11  25   1    3.30    2.80
  25 -14   1    0.70    0.90
  25 -14   1    2.00    1.10
 -14 -11   1    4.70    1.60
  10 -25  -1    0.00    2.10
  15  10  -1    4.40    2.20
  15  10  -1    3.10    2.30
  15  10  -1    5.30    2.70
  25 -15   1    7.60    1.60
 -10  25   1    3.40    2.80
  25 -15   1    8.70    2.20
  25 -15   1    2.00    1.20
  16   9  -1    2.00    2.30
  16   9  -1   -0.70    1.50
  16   9  -1    0.10    1.50
  -9  25   1    3.10    2.50
  25 -16   1    2.10    1.20
  25 -16   1    1.20    1.70
  17   8  -1    5.80    2.20
  17   8  -1    0.30    2.30
  17   8  -1    4.40    2.10
  -8  25   1    4.10    2.80
  25 -17   1    2.10    1.30
  25 -17   1    0.20    1.70
  18   7  -1    8.90    2.70
  18   7  -1    5.20    3.30
  18   7  -1   11.60    2.70
  25 -18   1   11.80    2.30
  -7  25   1    2.70    2.80
  25 -18   1   10.50    2.90
  19   6  -1    1.70    2.60
  19   6  -1    5.20    2.10
  19   6  -1    1.50    1.80
  -6  25   1   -3.80    2.20
  25 -19   1   -2.50    2.00
  25 -19   1    1.70    1.50
  16 -26  -1    8.90    3.70
  10  16  -1    6.00    2.80
  10  16  -1   10.70    3.60
 -16  26   1    3.30    3.10
 -16  26   1    6.30    2.90
  15 -26  -1    1.90    2.50
  11  15  -1   -0.50    2.00
 -15  26   1    0.80    2.60
  26 -11   1   -2.80    1.20
  12  14  -1   -0.30    1.90
  14 -26  -1   -1.70    1.80
  12  14  -1    0.70    1.90
 -14  26   1   -4.80    2.30
 -12 -14   1    0.50    1.70
  26 -12   1    4.00    1.50
  13  13  -1    3.00    2.10
  13  13  -1   -1.20    2.30
  13 -26  -1   -0.70    2.50
  13  13  -1    1.40    2.10
 -13 -13   1   -3.00    1.40
 -13  26   1    2.10    2.50
  26 -13   1    0.10    1.20
  14  12  -1   11.00    3.10
  14  12  -1   14.90    3.90
  14  12  -1    6.50    2.70
  12 -26  -1    6.30    2.60
 -14 -12   1    4.00    2.10
  26 -14   1   11.10    1.40
  26 -14   1    9.20    2.30
 -12  26   1    6.00    3.00
  26 -14   1   11.90    1.50
  15  11  -1   -2.10    2.50
  15  11  -1    5.80    2.50
  15  11  -1    0.30    1.80
  11 -26  -1   -1.80    2.10
  26 -15   1    1.10    1.00
 -11  26   1    5.50    2.90
  26 -15   1    1.10    1.70
  26 -15   1    2.90    1.10
 -15 -11   1    1.30    1.90
  16  10  -1   -1.60    1.70
  16  10  -1   -1.10    2.10
  16  10  -1    2.20    1.90
  26 -16   1    1.50    1.80
 -16 -10   1   -3.50    1.60
 -10  26   1    3.90    2.70
  26 -16   1    2.30    1.30
  26 -16   1    2.70    1.30
   0   0  -2    0.30    0.60
   0   0  -2    0.00    0.50
   0   0   2    0.20    0.50
   0   0   2    0.10    0.60
  -1   0  -2   20.70    1.60
  -1   0  -2   18.70    1.50
   0   1  -2   18.60    1.20
   0   1  -2   20.10    1.40
   1  -1  -2   19.90    1.50
   1  -1  -2   20.20    1.70
  -1   1   2   21.20    1.60
   0  -1   2   19.90    1.50
  -1   1   2   19.00    1.60
   0  -1   2   19.00    1.30
   1   0   2   20.10    1.60
   1   0   2   21.40    1.60
  -1   1  -2  266.77    5.70
   0  -1  -2  258.37    6.60
  -1   1  -2  262.47    6.20
  -1   1  -2  267.17    6.30
   1   0  -2  260.07    6.20
   0  -1  -2  260.67    6.50
   0   1   2  260.07    6.50
   1  -1   2  249.48    6.20
  -1   0   2  259.07    6.20
   0   1   2  271.07    6.50
   1  -1   2  266.17    5.80
   2  -1  -2   54.29    2.30
  -1   2  -2   49.30    2.30
   2  -1  -2   51.89    2.40
  -1   2  -2   49.40    2.00
  -1  -1  -2   54.59    2.70
  -2   1   2   53.49    2.30
   1   1   2   53.09    2.70
   1  -2   2   49.99    2.00
   1   1   2   54.39    2.50
   3  -2  -2  112.99    3.70
   3  -2  -2  118.79    3.80
  -1   3  -2  114.89    3.90
  -2  -1  -2  120.59    4.30
  -1   3  -2  114.09    3.60
  -3   2   2  113.99    3.60
  -3   2   2  114.69    3.70
   1  -3   2  111.79    3.50
   1  -3   2  119.09    4.00
   2   1   2  113.19    4.20
   0   2  -2 1449.15   27.70
   0   2  -2 1537.75   28.20
   2  -2  -2 1452.95   28.20
  -2   0  -2 1468.35   28.30
   2  -2  -2 1443.06   28.20
  -2   2   2 1443.46   28.10
  -2   2   2 1367.06   28.00
   0  -2   2 1574.64   27.80
   2   0   2 1459.15   27.80
   0  -2   2 1445.86   28.10
   2   0   2 1455.85   28.20
  -2   1  -2   15.80    0.90
  -2   1  -2   16.60    1.40
   1  -2  -2   17.50    1.80
  -2   1  -2   16.50    1.40
   1   1  -2   16.40    1.40
   1   1  -2   16.30    1.40
  -1   2   2   15.60    1.80
  -1  -1   2   14.80    1.50
  -1   2   2   12.10    1.50
   2  -1   2   17.10    1.40
   2  -1   2   16.00    1.40
  -2   2  -2   18.70    1.50
   2   0  -2   17.50    1.40
  -2   2  -2   16.40    1.10
   0  -2  -2   20.30    2.00
  -2   0   2   16.70    1.40
   2  -2   2   18.10    1.50
   2  -2   2   17.10    1.10
  -2   3  -2  129.69    4.00
   3  -1  -2  114.89    3.60
  -2   3  -2  121.19    3.60
   2  -3   2  129.59    3.60
  -3   1   2  123.49    3.60
  -2   4  -2  115.09    4.20
   4  -2  -2  121.29    3.80
   4  -2  -2  119.59    3.80
  -2  -2  -2  133.99    5.00
  -2   4  -2  115.59    4.00
   2  -4   2  124.79    3.90
   2  -4   2  123.79    4.40
  -4   2   2  125.39    3.60
   2   2   2  132.89    4.90
  -2   5  -2   74.79    3.50
   5  -3  -2   79.19    3.00
  -3  -2  -2   71.69    3.80
  -2   5  -2   69.19    3.30
  -3  -2  -2   69.29    2.70
  -5   3   2   70.69    2.60
  -5   3   2   69.29    2.60
   3   2   2   73.69    3.90
   2  -5   2   72.59    3.60
   2  -5   2   74.09    3.20
   4  -3  -2   40.60    2.30
   4  -3  -2   33.60    2.30
  -3  -1  -2   34.20    2.60
  -1   4  -2   38.60    2.50
  -1   4  -2   33.80    2.30
  -4   3   2   37.80    2.00
   3   1   2   36.10    2.70
   1  -4   2   38.80    2.20
  -4   3   2   36.00    2.10
  -4   3   2   35.70    2.20
   1  -4   2   32.10    2.50
   0   3  -2   45.60    2.60
   0   3  -2   45.00    2.40
   3  -3  -2   46.20    2.60
  -3   0  -2   52.59    2.70
  -3   3   2   48.70    2.70
  -3   3   2   44.20    2.50
   0  -3   2   48.10    2.40
   3   0   2   44.10    2.60
   0  -3   2   47.10    2.70
  -3   1  -2   78.19    2.00
   1   2  -2   77.59    2.90
  -3   1  -2   80.79    2.60
  -3   1  -2   83.09    3.00
   2  -3  -2   85.09    3.50
   1   2  -2   77.29    3.00
   3  -1   2   80.69    2.80
   3  -1   2   81.79    2.90
  -1  -2   2   79.59    2.90
  -1  -2   2   81.49    3.10
  -2   3   2   82.19    3.50
  -2   3   2   76.89    3.40
   2   1  -2 1264.47   23.10
   2   1  -2 1131.89   22.90
  -3   2  -2 1192.08   22.70
  -3   2  -2 1184.48   22.00
  -3   2  -2 1182.18   22.70
   1  -3  -2 1164.98   24.00
   3  -2   2 1197.18   22.00
  -2  -1   2 1145.39   22.90
  -1   3   2 1182.18   24.00
  -2  -1   2 1192.28   23.00
   3  -2   2 1198.58   22.90
  -3   3  -2   68.79    2.80
   3   0  -2   77.19    2.70
  -3   3  -2   70.99    2.50
   3   0  -2   68.49    2.80
   0  -3  -2   75.59    3.70
   0   3   2   75.09    3.70
   3  -3   2   73.29    2.50
  -3   0   2   73.49    2.60
   3  -3   2   74.79    2.90
  -3   4  -2    3.60    0.90
  -1  -3  -2    2.50    1.30
  -3   4  -2    3.20    1.10
   4  -1  -2    2.70    0.80
   1   3   2    2.60    1.40
  -4   1   2    3.00    0.70
   3  -4   2    2.90    1.00
   3  -4   2    2.60    0.80
  -2  -3  -2  400.96   10.80
   5  -2  -2  397.16    8.80
  -2  -3  -2  378.56    9.20
  -3   5  -2  389.16    9.40
  -3   5  -2  407.36    9.70
   2   3   2  361.56   10.50
   3  -5   2  401.36    9.30
  -5   2   2  389.26    8.20
   3  -5   2  421.26   10.00
  -5   2   2  414.76    8.20
  -3   6  -2   90.59    4.00
   6  -3  -2   98.59    3.40
  -3   6  -2   89.19    4.00
  -3  -3  -2   91.79    3.50
  -3  -3  -2   90.09    4.70
   3  -6   2   91.09    4.20
   3  -6   2   89.99    3.80
   3   3   2   89.19    4.70
  -6   3   2   88.29    2.50
  -6   3   2   87.39    2.60
   7  -4  -2    1.60    0.80
  -4  -3  -2    1.60    1.20
  -3   7  -2    2.70    1.40
   7  -4  -2    2.40    0.90
  -3   7  -2    1.70    1.40
   7  -4  -2    3.00    1.10
  -4  -3  -2    1.50    0.90
   3  -7   2    2.30    1.20
   3  -7   2    2.30    1.60
   4   3   2    2.10    1.50
  -7   4   2    2.80    0.60
  -7   4   2    2.30    0.60
   6  -4  -2  179.18    5.40
  -2   6  -2  165.38    5.80
  -4  -2  -2  176.08    6.30
  -4  -2  -2  188.78    4.80
  -2   6  -2  179.08    6.00
   2  -6   2  161.88    6.00
  -6   4   2  177.38    4.90
  -6   4   2  168.28    4.60
   4   2   2  179.48    6.50
   2  -6   2  173.48    5.60
  -6   4   2  175.38    4.70
  -4  -1  -2  217.68    6.80
  -4  -1  -2  221.98    5.10
  -1   5  -2  221.98    6.50
   5  -4  -2  216.98    6.10
  -1   5  -2  219.78    6.60
   5  -4  -2  227.38    6.40
  -5   4   2  221.28    6.00
  -5   4   2  214.28    5.90
  -5   4   2  221.18    5.80
   1  -5   2  212.68    6.60
   1  -5   2  220.18    6.30
   4   1   2  224.18    6.90
   0   4  -2   21.70    2.00
   4  -4  -2   25.00    2.10
   0   4  -2   23.10    2.20
  -4   0  -2   24.20    2.20
  -4   0  -2   22.40    1.10
  -4   4   2   21.50    2.10
  -4   4   2   22.90    1.90
   4   0   2   23.20    2.10
  -4   4   2   24.40    2.10
   0  -4   2   25.40    2.00
   0  -4   2   22.30    2.10
  -4   1  -2  113.69    3.90
   3  -4  -2  115.99    4.40
   1   3  -2  116.49    4.10
   1   3  -2  116.69    3.90
  -1  -3   2  113.29    3.80
   4  -1   2  117.79    3.40
  -3   4   2  112.39    4.30
   4  -1   2  117.59    3.80
  -3   4   2  108.29    4.00
  -1  -3   2  111.59    4.00
  -3   4   2  110.49    4.30
   2   2  -2   48.80    2.50
  -4   2  -2   43.30    2.10
   2   2  -2   45.70    2.30
  -4   2  -2   42.20    1.80
  -4   2  -2   44.50    1.40
   2  -4  -2   48.70    3.00
   4  -2   2   43.90    2.10
  -2  -2   2   42.30    2.30
   4  -2   2   44.40    1.40
  -2   4   2   43.20    2.90
   4  -2   2   45.00    2.00
  -2  -2   2   44.10    2.30
  -2   4   2   45.60    2.60
   1  -4  -2   11.60    1.80
  -4   3  -2   10.80    1.10
   3   1  -2    7.30    1.00
  -4   3  -2   11.30    1.20
  -4   3  -2   11.10    1.30
   4  -3   2    8.50    1.20
  -3  -1   2    8.80    1.20
   4  -3   2   10.80    1.00
  -3  -1   2    9.00    1.20
  -1   4   2   11.00    1.80
  -4   4  -2   47.90    2.40
   0  -4  -2   44.00    3.20
   4   0  -2   44.30    2.10
  -4   4  -2   40.50    2.10
   4   0  -2   43.00    2.30
   4  -4   2   48.60    2.50
  -4   0   2   45.20    1.90
   4  -4   2   35.90    1.90
  -1  -4  -2  125.69    4.50
  -4   5  -2  124.19    4.30
  -1  -4  -2  132.59    5.60
   5  -1  -2  122.49    4.20
   5  -1  -2  126.69    3.70
  -4   5  -2  121.29    4.20
   4  -5   2  120.49    4.40
   4  -5   2  127.79    4.10
  -5   1   2  122.09    3.10
   1   4   2  127.49    5.50
  -2  -4  -2   38.30    2.50
  -4   6  -2   40.60    2.70
   6  -2  -2   35.30    1.90
  -4   6  -2   36.00    2.60
  -2  -4  -2   36.00    3.30
   4  -6   2   39.60    2.90
   2   4   2   35.30    3.40
   4  -6   2   36.60    2.50
  -3  -4  -2  182.28    5.70
  -3  -4  -2  178.38    7.10
   7  -3  -2  191.78    5.20
   7  -3  -2  185.98    5.00
  -4   7  -2  167.08    6.10
  -4   7  -2  185.58    6.20
   3   4   2  170.38    7.10
   4  -7   2  190.88    6.10
   4  -7   2  205.18    6.70
  -4  -4  -2   87.49    3.80
  -4  -4  -2   93.09    5.30
   8  -4  -2   98.79    3.60
   8  -4  -2   88.69    3.40
  -4   8  -2   87.49    4.30
   8  -4  -2  100.59    3.50
  -4   8  -2   90.19    4.70
   4  -8   2   89.09    4.30
   4   4   2   99.39    5.50
   4  -8   2   92.89    4.70
   9  -5  -2   29.40    2.30
   9  -5  -2   30.10    2.50
  -4   9  -2   27.70    3.30
   9  -5  -2   22.00    2.00
  -5  -4  -2   21.30    2.90
  -4   9  -2   31.60    3.20
  -5  -4  -2   26.60    2.40
   4  -9   2   27.00    3.00
   4  -9   2   27.50    3.30
   5   4   2   29.50    2.80
   5   4   2   20.20    2.80
  -3   8  -2  587.74   14.70
  -5  -3  -2  616.64   15.60
   8  -5  -2  584.04   13.10
  -5  -3  -2  595.84   12.90
   8  -5  -2  606.04   13.40
  -3   8  -2  586.14   14.70
   3  -8   2  603.64   14.40
  -8   5   2  580.44   11.60
  -8   5   2  592.14   11.60
   5   3   2  629.44   15.70
  -5  -2  -2   12.10    1.40
   7  -5  -2   11.30    1.50
  -2   7  -2   10.20    2.00
   7  -5  -2   10.80    1.70
  -5  -2  -2    9.00    1.90
   7  -5  -2   10.40    1.50
  -2   7  -2   12.00    2.00
  -7   5   2   10.10    1.30
  -7   5   2    9.00    1.20
   2  -7   2    9.80    1.70
   5   2   2    9.90    2.10
  -7   5   2   11.10    1.30
   2  -7   2    9.20    2.00
  -5  -1  -2   49.40    3.30
  -1   6  -2   46.00    3.30
   6  -5  -2   44.90    2.70
   6  -5  -2   46.10    2.80
  -1   6  -2   41.40    3.20
  -5  -1  -2   47.30    1.90
  -6   5   2   44.00    2.50
  -6   5   2   47.70    2.60
   1  -6   2   44.60    3.00
   5   1   2   49.30    3.40
   1  -6   2   41.70    3.20
  -6   5   2   45.70    2.70
   5  -5  -2   21.70    2.20
  -5   0  -2   18.80    2.20
   0   5  -2   19.70    2.20
  -5   0  -2   20.60    1.00
   0   5  -2   17.10    2.00
   5  -5  -2   21.10    2.20
  -5   5   2   19.10    2.20
  -5   5   2   20.40    2.00
   0  -5   2   21.50    2.10
   5   0   2   18.20    2.10
   0  -5   2   19.60    2.30
  -5   5   2   20.60    2.10
   4  -5  -2   49.10    2.80
  -5   1  -2   56.89    2.80
   1   4  -2   52.99    3.00
   4  -5  -2   48.90    3.10
   1   4  -2   49.60    2.80
  -1  -4   2   48.80    2.70
  -4   5   2   45.80    3.00
  -1  -4   2   51.59    3.00
  -4   5   2   41.50    2.90
  -4   5   2   52.89    2.90
   2   3  -2  191.48    5.60
   2   3  -2  185.58    5.60
   3  -5  -2  197.28    6.40
  -5   2  -2  200.28    5.20
  -2  -3   2  187.18    5.60
   5  -2   2  189.78    4.70
  -2  -3   2  193.68    5.50
  -3   5   2  192.18    6.00
  -3   5   2  195.78    6.40
   2  -5  -2  966.30   21.00
   3   2  -2  959.50   19.50
  -5   3  -2  948.61   18.20
  -5   3  -2  972.20   18.70
   3   2  -2  985.20   19.50
  -5   3  -2  954.00   18.20
   5  -3   2  983.50   18.90
  -3  -2   2  922.61   19.10
  -2   5   2  930.81   20.20
   5  -3   2  963.40   18.00
  -3  -2   2  987.10   19.60
  -2   5   2  954.60   20.90
  -5   4  -2   98.59    3.20
   4   1  -2   94.29    3.50
  -5   4  -2   92.09    3.20
   1  -5  -2   99.49    4.80
   4   1  -2  104.39    3.40
  -4  -1   2   94.09    3.60
   5  -4   2   94.29    3.40
  -4  -1   2   94.19    3.10
  -1   5   2   94.89    4.10
   5  -4   2  100.19    3.10
   0  -5  -2   -0.10    1.00
   0  -5  -2   -0.30    0.90
  -5   5  -2    0.60    0.80
   5   0  -2    0.80    0.70
  -5   5  -2   -0.70    0.80
   5   0  -2    0.30    0.60
   0   5   2    1.10    1.20
  -5   0   2    0.00    0.50
   5  -5   2    0.70    0.80
   0   5   2    1.10    1.10
   5  -5   2    0.50    1.00
   6  -1  -2   86.39    2.80
   6  -1  -2   82.19    3.40
  -1  -5  -2   75.79    3.80
  -5   6  -2   72.69    3.60
  -5   6  -2   82.29    3.60
  -1  -5  -2   70.59    4.60
   1   5   2   77.49    4.90
   1   5   2   82.79    4.00
   5  -6   2   81.99    3.90
   5  -6   2   84.99    3.50
   7  -2  -2   21.40    1.60
  -2  -5  -2   21.70    2.30
  -2  -5  -2   26.00    3.10
  -5   7  -2   21.80    2.30
  -5   7  -2   20.90    2.40
   2   5   2   22.70    2.40
   5  -7   2   22.30    2.30
   5  -7   2   23.30    2.50
   2   5   2   24.30    3.10
  -3  -5  -2    0.80    1.60
   8  -3  -2    1.10    0.80
  -3  -5  -2    0.80    1.20
  -5   8  -2    0.70    1.20
  -5   8  -2    2.10    1.40
   5  -8   2    1.10    1.40
   5  -8   2    1.50    1.30
   3   5   2    1.20    1.10
   3   5   2    2.20    1.90
   9  -4  -2  117.89    4.00
  -4  -5  -2  119.19    4.70
  -5   9  -2  124.49    5.40
  -4  -5  -2  127.29    6.50
  -5   9  -2  114.09    5.60
   5  -9   2  115.79    5.30
   4   5   2  119.49    5.00
   4   5   2  116.29    6.40
   5  -9   2  132.59    6.00
  10  -5  -2   97.79    3.70
  10  -5  -2  105.89    3.70
  -5  10  -2   97.29    5.50
  -5  -5  -2  100.39    4.30
  -5  10  -2   97.19    5.20
  10  -5  -2   95.39    3.90
   5   5   2   93.19    4.70
   5   5   2  105.69    6.30
   5   5   2   97.59    4.70
   5 -10   2   98.59    5.20
   5 -10   2   96.19    5.60
  11  -6  -2   39.00    2.70
  -6  -5  -2   36.70    2.90
  -5  11  -2   36.20    3.70
  -5  11  -2   36.20    4.20
  11  -6  -2   35.60    2.90
  11  -6  -2   30.80    2.30
   6   5   2   41.50    3.70
   6   5   2   41.50    3.40
   6   5   2   32.40    4.10
   5 -11   2   33.30    3.70
   5 -11   2   39.70    4.30
  10  -6  -2  728.63   16.20
  -6  -4  -2  759.52   16.00
  -4  10  -2  719.03   18.20
  10  -6  -2  719.33   15.80
  -4  10  -2  725.23   18.00
   4 -10   2  717.13   18.40
   4 -10   2  718.93   17.60
   6   4   2  750.02   19.10
   6   4   2  723.83   16.40
   9  -6  -2   15.60    1.80
  -6  -3  -2   15.70    2.70
  -3   9  -2   12.10    2.20
  -3   9  -2   16.20    2.60
  -6  -3  -2   17.50    1.90
   9  -6  -2   14.50    1.90
   9  -6  -2   15.40    2.10
   3  -9   2   12.90    2.50
   6   3   2   15.00    2.70
   6   3   2   19.90    3.00
  -9   6   2   16.80    1.20
   3  -9   2   20.30    2.80
  -9   6   2   16.80    1.10
  -6  -2  -2    6.40    1.10
   8  -6  -2    5.20    1.30
  -6  -2  -2    4.40    1.70
   8  -6  -2    7.60    1.50
  -2   8  -2    6.50    1.90
  -2   8  -2    9.20    2.00
  -8   6   2    6.40    1.30
   2  -8   2    5.90    1.90
  -8   6   2    6.70    1.20
   6   2   2    4.20    1.70
  -8   6   2    5.10    1.10
   2  -8   2    7.70    1.80
   7  -6  -2   26.10    2.40
  -6  -1  -2   12.60    2.00
   7  -6  -2   11.50    1.70
  -6  -1  -2   19.60    1.30
  -1   7  -2   16.80    2.30
  -1   7  -2   26.60    2.70
   1  -7   2   28.10    3.00
  -7   6   2   18.00    1.90
  -7   6   2   13.80    1.80
   6   1   2   10.90    2.00
   1  -7   2   17.80    2.20
   0   6  -2   47.50    3.30
  -6   0  -2   47.20    3.10
   6  -6  -2   46.40    3.00
   0   6  -2   45.70    3.20
   6  -6  -2   44.90    3.00
  -6   0  -2   44.70    1.50
  -6   6   2   44.40    2.90
   6   0   2   51.59    4.30
   0  -6   2   41.90    3.20
  -6   6   2   43.10    3.00
  -6   6   2   45.10    2.80
   5  -6  -2    5.80    1.60
   5  -6  -2    4.00    1.30
   1   5  -2    4.60    1.60
   1   5  -2    4.10    1.30
  -6   1  -2    5.30    1.20
  -1  -5   2    7.40    1.80
  -5   6   2    3.30    1.50
  -5   6   2    5.00    1.40
  -5   6   2    8.20    1.60
  -1  -5   2    5.30    1.30
  -6   2  -2   38.00    2.30
   2   4  -2   47.10    2.90
   4  -6  -2   44.50    3.10
   2   4  -2   47.90    2.80
   4  -6  -2   38.70    3.10
  -4   6   2   42.90    3.10
  -2  -4   2   40.80    2.80
  -4   6   2   48.00    3.00
   6  -2   2   41.20    1.80
  -2  -4   2   46.10    2.70
   3  -6  -2   21.90    2.40
   3   3  -2   21.60    2.10
  -6   3  -2   20.20    1.60
   3  -6  -2   24.40    2.80
   3   3  -2   22.80    2.10
   6  -3   2   20.40    1.40
  -3   6   2   18.10    2.20
  -3  -3   2   23.90    2.00
  -3   6   2   15.10    2.10
   6  -3   2   21.80    1.00
  -3  -3   2   22.50    2.00
   2  -6  -2   51.29    3.80
  -6   4  -2   49.40    2.10
   4   2  -2   47.40    2.60
   4   2  -2   49.80    2.70
  -6   4  -2   47.40    1.90
  -4  -2   2   50.89    2.70
   6  -4   2   50.29    2.00
  -2   6   2   47.30    3.70
  -4  -2   2   49.60    2.50
  -2   6   2   52.19    3.20
   6  -4   2   49.99    2.40
   5   1  -2  139.09    4.60
   1  -6  -2  137.09    6.20
   1  -6  -2  134.09    5.50
  -6   5  -2  139.39    4.40
   5   1  -2  136.09    4.20
  -1   6   2  135.39    6.30
  -5  -1   2  140.19    4.60
  -5  -1   2  137.89    3.70
  -1   6   2  142.89    5.50
   6  -5   2  132.69    4.40
   6  -5   2  139.79    4.10
   0  -6  -2   46.10    3.30
   0  -6  -2   46.30    3.90
  -6   6  -2   45.60    2.80
   6   0  -2   44.70    2.60
   6   0  -2   46.10    2.20
  -6   6  -2   46.90    2.60
   0   6   2   57.99    4.40
   6  -6   2   45.50    2.80
   0   6   2   49.90    3.40
   6  -6   2   47.80    2.70
  -1  -6  -2   17.20    2.80
   7  -1  -2   18.00    1.50
  -6   7  -2   18.10    2.20
   7  -1  -2   17.20    2.00
  -1  -6  -2   12.40    1.90
  -6   7  -2   14.60    1.90
   1   6   2   14.90    2.20
   1   6   2   17.50    3.00
   6  -7   2   16.90    2.10
   6  -7   2   19.80    2.20
  -6   8  -2   46.40    3.50
  -2  -6  -2   47.50    3.30
   8  -2  -2   47.00    2.90
   8  -2  -2   48.70    2.20
  -2  -6  -2   51.59    4.50
  -6   8  -2   49.10    3.20
   6  -8   2   46.30    3.20
   2   6   2   46.40    3.40
   6  -8   2   49.10    3.60
   2   6   2   42.60    4.40
  -3  -6  -2    5.40    2.10
   9  -3  -2    5.30    1.10
  -6   9  -2    6.10    1.70
  -6   9  -2   10.60    2.40
  -3  -6  -2    5.60    1.60
   3   6   2    6.00    2.20
   6  -9   2    5.00    2.00
   6  -9   2    6.70    1.70
   3   6   2    7.20    1.80
  10  -4  -2   11.90    1.50
  10  -4  -2   11.90    1.50
  -4  -6  -2    9.00    1.80
  -6  10  -2   13.40    2.40
  -6  10  -2   12.90    2.50
  -4  -6  -2   14.10    3.00
   4   6   2   14.50    2.40
   6 -10   2   13.40    2.40
   4   6   2   13.90    2.90
   6 -10   2   10.50    2.30
  -6  11  -2  406.56   12.50
  11  -5  -2  407.46    9.60
  -5  -6  -2  402.56   10.80
  11  -5  -2  413.26    9.50
  -6  11  -2  405.76   12.00
  11  -5  -2  421.16    9.70
   5   6   2  411.16   13.80
   6 -11   2  413.56   11.90
   5   6   2  412.06   11.50
   6 -11   2  392.46   12.40
   5   6   2  417.96   11.60
  12  -6  -2   75.19    3.30
  -6  12  -2   88.09    5.30
  -6  -6  -2   92.69    4.50
  12  -6  -2   92.49    4.00
  -6  12  -2   92.09    6.10
  12  -6  -2   96.19    3.90
   6   6   2   94.69    7.00
   6   6   2   74.39    4.90
   6 -12   2   92.59    5.50
   6   6   2   97.89    5.10
   6 -12   2   82.09    5.60
  13  -7  -2    6.90    1.80
  -7  -6  -2    9.60    1.80
  -6  13  -2    9.90    2.50
  13  -7  -2    8.30    1.70
  -6  13  -2   11.30    3.20
  13  -7  -2    6.90    1.30
   6 -13   2    9.80    3.10
   7   6   2   11.20    3.50
   6 -13   2    8.60    2.40
   7   6   2   10.50    2.50
   7   6   2    9.20    2.30
  12  -7  -2  279.77    7.00
  12  -7  -2  277.57    7.90
  -7  -5  -2  278.37    8.00
  -5  12  -2  270.47   10.30
  12  -7  -2  268.47    8.00
  -5  12  -2  270.47    9.90
   7   5   2  263.27    8.60
   5 -12   2  281.77   10.60
   7   5   2  278.47   11.00
   5 -12   2  281.87    9.80
   7   5   2  275.97    8.70
  -7  -4  -2   40.80    2.70
  -4  11  -2   40.50    4.30
  -4  11  -2   38.00    3.90
  11  -7  -2   35.90    2.50
  11  -7  -2   37.70    3.00
   4 -11   2   40.90    3.90
   4 -11   2   36.30    4.40
   7   4   2   42.50    4.80
   7   4   2   33.70    3.20
  10  -7  -2   86.89    3.70
  -3  10  -2   83.19    5.10
  -3  10  -2   81.99    5.30
  -7  -3  -2   86.99    3.50
  10  -7  -2   83.59    4.10
 -10   7   2   84.69    2.40
 -10   7   2   84.29    2.30
   7   3   2   78.19    5.40
   3 -10   2   84.79    5.50
   3 -10   2   91.79    5.10
   9  -7  -2 1663.63   33.10
  -7  -2  -2 1689.83   35.50
  -2   9  -2 1717.43   35.50
  -2   9  -2 1660.73   35.40
   9  -7  -2 1681.33   33.80
  -7  -2  -2 1728.23   32.20
  -9   7   2 1666.23   32.30
  -9   7   2 1686.73   32.50
  -9   7   2 1714.03   32.60
   7   2   2 1677.03   35.50
   2  -9   2 1688.23   35.00
   2  -9   2 1740.93   35.90
  -7  -1  -2   13.60    2.30
  -1   8  -2   12.80    2.40
  -7  -1  -2   11.80    1.20
  -1   8  -2   11.60    2.30
   8  -7  -2   10.10    1.60
   8  -7  -2   13.80    2.10
  -8   7   2   10.40    1.50
   1  -8   2   11.70    2.30
  -8   7   2   17.30    1.90
   7   1   2   11.10    2.10
  -8   7   2   10.20    1.80
   1  -8   2    9.70    1.80
   7  -7  -2    5.10    1.60
   0   7  -2    5.40    1.80
  -7   0  -2    6.30    0.70
   7  -7  -2    7.50    1.70
   0   7  -2    2.40    1.30
  -7   0  -2    7.00    1.70
  -7   7   2    5.10    1.40
  -7   7   2    5.40    1.40
  -7   7   2    5.40    1.70
   0  -7   2    4.80    1.70
   7   0   2    7.80    2.40
   0  -7   2    1.80    1.00
  -7   1  -2  342.37    8.80
   6  -7  -2  333.47    9.30
   1   6  -2  328.77    9.30
   1   6  -2  328.77    9.30
   6  -7  -2  314.47    9.20
  -6   7   2  333.47    9.20
  -1  -6   2  308.67    9.30
  -6   7   2  323.37    8.90
  -1  -6   2  343.07    9.10
  -6   7   2  331.27    9.30
   2   5  -2   26.50    2.70
   5  -7  -2   36.40    2.90
   2   5  -2   31.30    2.70
   5  -7  -2   29.50    3.00
  -7   2  -2   38.50    2.40
  -2  -5   2   32.80    2.60
  -5   7   2   33.40    3.10
  -2  -5   2   33.30    2.80
  -5   7   2   33.70    2.70
  -7   3  -2   40.60    2.20
   3   4  -2   40.80    2.80
   4  -7  -2   40.90    3.10
   3   4  -2   40.10    2.80
   4  -7  -2   37.70    3.30
  -3  -4   2   42.60    2.80
  -4   7   2   38.50    2.90
  -3  -4   2   35.70    2.60
   7  -3   2   39.50    1.70
  -4   7   2   39.00    3.40
   3  -7  -2  623.74   15.70
   4   3  -2  631.44   14.00
   3  -7  -2  629.44   15.20
  -7   4  -2  644.24   12.70
   4   3  -2  636.34   14.10
  -4  -3   2  608.64   13.60
  -4  -3   2  647.54   14.10
   7  -4   2  631.94   12.40
  -3   7   2  616.74   15.80
   7  -4   2  633.24   12.90
  -3   7   2  615.14   15.00
   5   2  -2   24.00    2.00
   5   2  -2   22.30    2.10
  -7   5  -2   21.70    1.40
   2  -7  -2   20.20    3.00
   2  -7  -2   27.70    3.10
  -7   5  -2   22.80    1.40
   7  -5   2   21.50    1.60
  -5  -2   2   23.20    1.70
  -5  -2   2   23.80    2.10
  -2   7   2   26.90    3.20
  -2   7   2   26.30    2.80
   7  -5   2   21.60    1.90
   6   1  -2    7.80    1.30
   1  -7  -2    6.10    1.80
  -7   6  -2    9.60    1.30
   1  -7  -2    9.80    1.90
   6   1  -2   10.70    1.40
  -1   7   2    8.90    1.90
  -6  -1   2    9.10    1.40
   7  -6   2   10.10    1.60
   7  -6   2   10.40    1.40
  -1   7   2    9.60    2.30
   0  -7  -2  214.38    8.40
   7   0  -2  215.38    5.50
  -7   7  -2  200.28    6.50
  -7   7  -2  213.78    6.20
   0  -7  -2  202.88    7.20
   7   0  -2  213.28    6.20
   0   7   2  206.88    7.30
   0   7   2  173.68    7.90
   7  -7   2  213.48    6.30
   7  -7   2  216.38    6.70
  -1  -7  -2    1.50    1.90
   8  -1  -2    2.90    0.90
  -7   8  -2    3.80    1.50
   8  -1  -2    2.30    1.00
  -7   8  -2    0.60    1.10
  -1  -7  -2    1.40    1.40
   7  -8   2    2.00    1.20
   7  -8   2    3.10    1.60
   1   7   2    1.00    1.90
   1   7   2    2.00    1.60
  -7   9  -2    4.80    1.60
  -7   9  -2    2.70    1.70
   9  -2  -2    4.30    0.90
  -2  -7  -2    5.10    2.20
  -2  -7  -2    5.00    1.60
   9  -2  -2    4.60    1.30
   7  -9   2    5.10    1.50
   2   7   2    3.60    1.70
   2   7   2    4.70    2.30
   7  -9   2    1.70    1.70
  10  -3  -2   73.89    3.70
  -3  -7  -2   77.59    5.70
  -7  10  -2   70.29    4.80
  -3  -7  -2   67.79    4.10
  -7  10  -2   73.09    4.30
  10  -3  -2   71.69    2.70
   3   7   2   70.69    4.40
   3   7   2   65.09    5.70
   7 -10   2   73.09    4.30
   7 -10   2   77.49    4.90
  -4  -7  -2   42.60    3.50
  -7  11  -2   35.80    3.50
  -7  11  -2   48.00    4.60
  11  -4  -2   46.30    2.40
   4   7   2   47.00    5.50
   4   7   2   45.30    4.00
   7 -11   2   39.30    3.80
   7 -11   2   41.90    4.40
  12  -5  -2    4.50    1.20
  -7  12  -2    3.50    2.10
  12  -5  -2    5.80    1.30
  -7  12  -2    2.50    1.70
  -5  -7  -2    4.80    1.60
  12  -5  -2    5.50    1.30
   7 -12   2    4.00    2.30
   5   7   2    3.70    2.00
   5   7   2    6.30    2.80
   5   7   2    3.20    1.90
   7 -12   2    4.70    1.80
  -7  13  -2   22.00    3.20
  13  -6  -2   14.50    2.00
  -6  -7  -2   14.00    2.30
  13  -6  -2   17.70    2.00
  13  -6  -2   15.30    1.70
  -7  13  -2   16.50    3.20
  -7  13  -2   14.10    3.30
   6   7   2   19.20    3.00
   6   7   2   16.00    3.00
   7 -13   2   18.80    3.80
   7 -13   2   18.00    2.90
   6   7   2    9.10    3.30
  -7  14  -2   14.80    3.40
  14  -7  -2    9.50    1.40
  -7  14  -2   11.80    3.30
  14  -7  -2    9.30    1.80
  14  -7  -2    9.20    1.80
  -7  -7  -2    9.50    1.90
   7   7   2    8.70    2.50
   7   7   2   13.00    3.60
   7 -14   2   11.40    2.70
   7 -14   2    8.20    3.20
   7   7   2   12.10    2.70
  -7  15  -2   15.70    3.60
  -7  15  -2   24.90    4.40
  -8  -7  -2   21.80    2.70
  15  -8  -2   20.90    2.50
   8   7   2   19.80    3.00
   8   7   2   18.60    4.00
   8   7   2   18.10    3.10
   7 -15   2   19.70    3.30
   7 -15   2   13.30    3.40
  14  -8  -2   43.30    3.30
  -6  14  -2   28.50    4.40
  -8  -6  -2   40.60    3.10
  -6  14  -2   37.20    5.00
   6 -14   2   38.60    4.30
   8   6   2   41.40    3.70
   8   6   2   37.10    5.20
   6 -14   2   31.10    4.50
   8   6   2   37.00    4.00
  -8  -5  -2   38.70    2.90
  13  -8  -2   42.50    2.50
  13  -8  -2   42.90    3.30
  -5  13  -2   41.00    4.80
   8   5   2   50.59    5.70
   8   5   2   45.70    3.50
   5 -13   2   37.20    4.10
   5 -13   2   42.80    5.10
  -4  12  -2   48.00    4.90
  12  -8  -2   49.10    3.50
  -8  -4  -2   44.70    2.90
  12  -8  -2   51.99    2.80
  -4  12  -2   49.00    4.50
   4 -12   2   50.69    5.00
   8   4   2   46.00    5.10
   4 -12   2   41.60    4.20
  -3  11  -2  434.66   13.10
  11  -8  -2  442.56   11.50
  11  -8  -2  447.56   10.40
  -3  11  -2  437.16   13.40
  -8  -3  -2  429.96   10.10
   8   3   2  434.96   13.50
   3 -11   2  434.76   12.70
   3 -11   2  432.86   13.50
  10  -8  -2   91.49    4.10
  10  -8  -2   94.79    4.70
  -2  10  -2   92.69    5.40
  -8  -2  -2   92.59    3.30
  -2  10  -2   97.49    5.70
 -10   8   2   92.39    3.70
   2 -10   2   95.39    5.80
 -10   8   2   95.99    3.70
   8   2   2  100.19    5.80
   2 -10   2   96.09    5.30
 -10   8   2   93.59    3.50
   9  -8  -2   58.59    3.50
  -1   9  -2   51.99    4.10
   9  -8  -2   58.49    3.70
  -1   9  -2   56.59    4.30
  -9   8   2   56.39    3.20
   1  -9   2   56.09    4.00
   1  -9   2   49.40    4.40
   8   1   2   52.69    4.20
  -9   8   2   50.59    2.90
  -9   8   2   53.99    3.40
   0   8  -2 1818.52   37.90
   8  -8  -2 1837.12   36.70
  -8   0  -2 1880.91   37.30
   0   8  -2 1824.02   38.00
  -8   0  -2 1894.01   34.10
   8  -8  -2 1874.81   37.40
  -8   8   2 1847.62   36.40
  -8   8   2 1852.91   36.50
   0  -8   2 1842.02   38.20
  -8   8   2 1830.32   36.90
   8   0   2 1871.41   37.80
   0  -8   2 1817.62   37.40
   7  -8  -2  106.19    5.10
   1   7  -2  110.89    5.30
   1   7  -2  105.89    5.20
   7  -8  -2  112.09    5.10
  -8   1  -2  114.89    4.70
  -1  -7   2  109.79    5.00
  -7   8   2  110.19    5.20
  -1  -7   2  109.59    5.30
  -7   8   2  105.89    4.70
  -7   8   2  116.99    5.10
  -8   2  -2   33.10    2.60
   2   6  -2   32.30    3.00
   2   6  -2   29.60    3.00
   6  -8  -2   33.00    3.20
   6  -8  -2   34.30    3.20
  -2  -6   2   32.80    3.10
  -6   8   2   36.60    3.00
  -6   8   2   31.80    3.30
  -2  -6   2   33.40    2.80
   5  -8  -2   70.99    4.50
  -8   3  -2   64.29    2.90
   3   5  -2   83.69    4.10
   5  -8  -2   79.79    4.50
   3   5  -2   74.99    4.00
  -3  -5   2   79.89    4.00
  -5   8   2   60.19    4.30
  -3  -5   2   76.79    3.80
  -5   8   2   87.09    4.40
   4  -8  -2   14.90    2.60
  -8   4  -2   14.00    1.40
   4   4  -2   18.90    2.20
   4   4  -2   20.30    2.50
   4  -8  -2   17.80    2.50
   8  -4   2   13.40    1.30
  -4  -4   2   15.60    1.90
  -4   8   2   12.00    2.20
  -4  -4   2   15.30    1.90
  -4   8   2   21.00    2.60
   8  -4   2   15.80    1.20
  -8   5  -2   17.50    1.40
   3  -8  -2    9.50    2.10
   3  -8  -2   20.40    2.90
   5   3  -2   13.90    1.80
   5   3  -2   13.80    1.80
   3  -8  -2   14.40    2.50
  -5  -3   2   13.50    1.60
   8  -5   2   14.00    1.50
   8  -5   2   17.70    1.50
  -3   8   2   10.60    2.10
  -5  -3   2   13.40    1.70
  -3   8   2   13.30    2.50
   2  -8  -2   86.19    5.40
  -8   6  -2   90.39    2.80
   6   2  -2   88.19    3.70
   6   2  -2   90.59    4.00
  -8   6  -2   91.19    2.80
   2  -8  -2   91.49    5.00
  -2   8   2   89.39    4.80
  -2   8   2   92.49    5.70
   8  -6   2   93.49    3.50
  -6  -2   2   95.39    4.00
  -6  -2   2   90.09    2.80
   8  -6   2   86.89    3.70
   7   1  -2    7.20    1.30
  -8   7  -2    8.40    1.30
   7   1  -2    6.10    1.40
   1  -8  -2    4.60    1.70
   1  -8  -2    5.30    2.00
  -1   8   2    5.90    1.90
  -1   8   2    3.70    2.00
   8  -7   2    7.70    1.60
   8  -7   2    7.00    1.50
  -7  -1   2    6.80    1.40
   8   0  -2   56.59    3.10
  -8   8  -2   55.29    3.10
   8   0  -2   57.79    2.60
   0  -8  -2   51.49    4.80
   0  -8  -2   54.49    4.00
   8  -8   2   54.09    3.60
   8  -8   2   57.49    3.40
   0   8   2   51.99    5.00
   0   8   2   53.09    4.00
   9  -1  -2    4.60    1.30
  -1  -8  -2    5.40    2.10
   9  -1  -2    6.70    1.10
  -1  -8  -2    4.40    1.50
  -8   9  -2    5.60    1.50
   1   8   2    7.80    2.10
   1   8   2    7.10    2.50
   8  -9   2    5.40    1.70
   8  -9   2    2.10    1.60
  -8  10  -2   37.50    3.10
  10  -2  -2   34.80    2.70
  10  -2  -2   35.30    2.00
  -2  -8  -2   39.10    3.50
   2   8   2   45.30    5.20
   2   8   2   37.30    3.70
   8 -10   2   32.80    3.60
   8 -10   2   40.70    3.50
  -8  11  -2   11.40    2.30
  11  -3  -2   10.30    1.30
  -3  -8  -2    8.60    1.90
  11  -3  -2   11.40    1.90
   8 -11   2    7.10    2.00
   8 -11   2   12.60    2.80
   3   8   2   11.30    3.20
   3   8   2    8.70    2.30
  -4  -8  -2  113.39    5.60
  12  -4  -2  120.29    3.90
  -8  12  -2  123.19    5.90
  12  -4  -2  121.89    5.10
   4   8   2  115.79    7.80
   4   8   2  118.89    6.10
   8 -12   2  114.79    5.90
   8 -12   2  119.49    6.60
  13  -5  -2    3.80    1.20
  -8  13  -2    3.90    2.10
  -8  13  -2    4.40    2.10
  -5  -8  -2    2.20    1.60
  13  -5  -2    4.60    1.30
   8 -13   2    2.60    2.00
   5   8   2    2.80    2.10
   8 -13   2    5.90    2.50
   5   8   2    5.00    3.30
   5   8   2    4.80    2.40
  -6  -8  -2   18.00    2.60
  -8  14  -2   12.60    2.70
  14  -6  -2   15.50    1.90
  14  -6  -2   17.60    2.00
  -8  14  -2   18.10    3.60
  14  -6  -2   19.90    1.90
   8 -14   2   15.10    2.80
   6   8   2   14.30    3.80
   6   8   2   14.30    2.90
   6   8   2   21.00    3.30
   8 -14   2   12.30    3.10
  -8  15  -2   77.19    6.60
  15  -7  -2   73.19    2.90
  -7  -8  -2   74.09    4.50
  15  -7  -2   72.79    3.70
  15  -7  -2   74.09    3.70
  -8  15  -2   83.79    5.30
   7   8   2   74.19    5.40
   7   8   2   81.39    7.40
   8 -15   2   78.89    6.60
   8 -15   2   76.59    5.40
   7   8   2   69.59    4.90
  -8  16  -2   58.39    6.00
  -8  -8  -2   57.99    3.90
  -8  16  -2   68.79    5.10
  16  -8  -2   60.29    3.40
  16  -8  -2   66.29    3.60
   8   8   2   58.49    4.50
   8   8   2   61.99    6.30
   8 -16   2   61.89    5.00
   8 -16   2   55.69    5.50
   8   8   2   63.99    4.80
  17  -9  -2   43.10    3.10
  -8  17  -2   48.70    5.50
  -8  17  -2   46.00    4.50
  -9  -8  -2   44.80    3.40
   9   8   2   45.50    5.60
   8 -17   2   48.30    4.50
   9   8   2   40.30    3.90
   9   8   2   44.20    4.20
   8 -17   2   41.20    4.80
  -7  16  -2  288.47   12.10
  16  -9  -2  282.07    8.70
  -7  16  -2  290.67   12.50
  -7  16  -2  265.17   10.70
  -9  -7  -2  293.37    9.00
   9   7   2  284.67   10.00
   7 -16   2  299.57   11.10
   9   7   2  293.87   10.10
   9   7   2  272.87   12.20
   7 -16   2  302.87   12.30
  -6  15  -2   61.99    6.20
  -9  -6  -2   63.89    3.70
  -6  15  -2   63.29    6.60
  15  -9  -2   65.79    4.00
   9   6   2   62.59    4.30
   9   6   2   56.89    6.10
   6 -15   2   59.79    6.10
   6 -15   2   63.99    5.10
   9   6   2   68.59    4.60
  -5  14  -2    7.70    3.20
  -5  14  -2   11.20    3.60
  -9  -5  -2    9.10    1.70
  14  -9  -2    7.40    2.00
   5 -14   2    7.10    2.30
   9   5   2    7.10    3.20
   9   5   2    5.80    2.10
   9   5   2    7.10    1.90
   5 -14   2    2.70    2.70
  13  -9  -2  160.48    6.30
  -4  13  -2  144.29    8.10
  -9  -4  -2  155.18    5.30
  13  -9  -2  146.99    4.70
   4 -13   2  146.49    8.10
   9   4   2  152.28    8.30
  12  -9  -2   45.60    3.80
  12  -9  -2   41.40    2.80
  -3  12  -2   46.70    5.00
  -9  -3  -2   42.50    2.60
   9   3   2   41.30    4.80
   3 -12   2   45.70    5.00
  11  -9  -2   20.50    2.80
  -2  11  -2   24.90    3.70
  11  -9  -2   23.30    2.50
  -9  -2  -2   22.50    1.90
   2 -11   2   18.90    3.20
 -11   9   2   23.10    2.20
 -11   9   2   22.70    2.00
   9   2   2   22.20    3.30
 -11   9   2   20.50    2.20
  -9  -1  -2  554.44   11.20
  -1  10  -2  540.35   14.80
  10  -9  -2  456.75   13.40
  -1  10  -2  546.35   15.10
  10  -9  -2  525.55   12.80
   1 -10   2  528.15   15.00
   9   1   2  558.54   14.60
 -10   9   2  529.75   12.40
 -10   9   2  552.14   12.90
 -10   9   2  526.25   12.40
   1 -10   2  560.04   14.50
  -9   0  -2   32.20    1.60
   0   9  -2   33.50    3.70
   9  -9  -2   34.20    3.10
   0   9  -2   36.10    3.90
   9  -9  -2   29.30    3.30
  -9   9   2   36.70    2.80
  -9   9   2   35.10    3.30
   0  -9   2   34.60    3.90
   0  -9   2   35.90    3.40
  -9   9   2   35.60    3.10
   9   0   2   31.40    3.40
   8  -9  -2    2.80    1.50
   8  -9  -2    6.40    2.00
   1   8  -2    2.70    1.80
   1   8  -2    3.00    1.70
  -1  -8   2    3.20    1.60
  -8   9   2    1.90    1.50
  -1  -8   2    1.30    1.80
  -8   9   2    4.50    1.50
  -8   9   2    1.40    1.70
   2   7  -2 1689.93   35.40
   7  -9  -2 1750.12   35.60
   7  -9  -2 1711.73   35.80
   2   7  -2 1724.63   35.60
  -9   2  -2 1758.72   33.90
  -7   9   2 1733.43   35.40
  -7   9   2 1684.63   35.10
  -2  -7   2 1733.63   35.50
  -2  -7   2 1723.43   35.10
  -9   3  -2   18.30    1.90
   3   6  -2   14.90    2.20
   3   6  -2   14.70    2.30
   6  -9  -2   14.70    2.50
   6  -9  -2   16.10    2.70
  -6   9   2   17.50    2.60
  -3  -6   2   18.80    2.50
  -3  -6   2   18.80    2.40
  -6   9   2   15.80    2.60
   5  -9  -2   36.30    3.80
   5  -9  -2   36.80    3.60
   4   5  -2   26.40    2.90
  -9   4  -2   34.50    1.90
   4   5  -2   40.50    3.20
  -4  -5   2   34.70    2.90
  -5   9   2   27.80    3.10
   9  -4   2   33.80    1.50
   9  -4   2   32.90    1.60
  -4  -5   2   31.70    2.70
   9  -4   2   37.60    1.60
  -5   9   2   32.40    3.80
   4  -9  -2  263.27    9.40
   4  -9  -2  261.27    9.00
  -9   5  -2  260.57    5.90
   5   4  -2  266.77    7.90
   5   4  -2  270.27    8.00
   4  -9  -2  281.37    9.30
  -5  -4   2  253.47    7.20
   9  -5   2  261.57    6.50
  -4   9   2  252.27    8.70
  -4   9   2  278.67    9.70
  -5  -4   2  265.97    7.80
   9  -5   2  258.27    6.10
   3  -9  -2    9.70    2.30
   6   3  -2    8.50    1.60
   6   3  -2    8.70    1.80
   3  -9  -2    7.10    2.20
  -9   6  -2    9.20    1.10
   3  -9  -2    7.50    2.20
   9  -6   2    7.60    1.30
  -6  -3   2    6.50    1.40
  -3   9   2    4.30    1.80
  -6  -3   2    6.90    1.20
   9  -6   2    6.30    1.40
  -3   9   2    6.70    2.00
  -9   7  -2   10.10    1.20
   2  -9  -2   12.50    2.80
   7   2  -2   11.60    1.70
   2  -9  -2   10.90    2.50
  -9   7  -2   11.10    1.30
   2  -9  -2   10.90    2.30
   7   2  -2   11.00    1.80
   9  -7   2   12.20    1.80
   9  -7   2   13.90    1.80
  -2   9   2   10.70    2.70
  -2   9   2   14.50    2.70
  -7  -2   2   14.70    2.00
  -9   8  -2   33.40    2.30
   8   1  -2   34.60    2.40
   1  -9  -2   35.50    4.30
   8   1  -2   40.10    2.90
   1  -9  -2   38.90    3.80
  -1   9   2   32.30    3.50
   9  -8   2   41.10    3.00
  -1   9   2   38.70    4.70
  -8  -1   2   37.90    2.80
   9  -8   2   37.80    3.10
   9   0  -2   15.10    1.90
  -9   9  -2   14.30    1.90
   0  -9  -2   11.40    3.00
   9   0  -2   14.10    1.60
   0  -9  -2   12.50    2.30
   9  -9   2   15.60    2.20
   0   9   2   14.10    3.40
   0   9   2   10.40    2.30
   9  -9   2   14.50    2.40
  10  -1  -2    3.70    1.00
  10  -1  -2    1.90    1.20
  -1  -9  -2    2.30    1.60
  -9  10  -2    2.40    1.40
   9 -10   2    1.00    1.40
   1   9   2    2.40    2.60
   9 -10   2    3.70    2.00
   1   9   2    3.20    2.00
  11  -2  -2  100.39    3.30
  -9  11  -2   96.89    4.90
  -2  -9  -2   99.09    5.40
  11  -2  -2  103.29    4.40
   9 -11   2  102.39    5.70
   2   9   2   96.79    7.20
   2   9   2   94.49    5.60
   9 -11   2  103.89    5.30
  -9  12  -2    3.30    1.70
  -3  -9  -2    1.20    1.60
  12  -3  -2    2.50    0.90
  12  -3  -2    2.10    1.20
  -9  12  -2    2.80    1.80
   3   9   2    2.50    2.10
   3   9   2    1.00    2.40
   9 -12   2    2.10    1.70
   9 -12   2    2.60    2.20
  -4  -9  -2   26.60    3.30
  -9  13  -2   27.20    3.60
  13  -4  -2   29.70    2.90
  -9  13  -2   23.90    3.20
   4   9   2   35.60    4.00
   4   9   2   28.80    5.00
   9 -13   2   34.40    4.40
   9 -13   2   25.70    3.30
  -9  14  -2  105.39    5.90
  14  -5  -2  101.69    3.90
  14  -5  -2   99.69    4.60
  -9  14  -2  101.99    6.70
  -5  -9  -2  100.39    5.50
   9 -14   2  100.79    6.80
   9 -14   2   98.79    6.00
   5   9   2   91.09    7.90
   5   9   2  108.49    6.20
  15  -6  -2    2.90    0.90
  -9  15  -2    2.40    1.60
  -9  15  -2    2.20    2.30
  15  -6  -2    2.50    1.10
  15  -6  -2    3.70    1.20
  -6  -9  -2    0.20    1.30
   6   9   2    2.10    2.90
   6   9   2    2.70    1.90
   9 -15   2    3.40    2.60
   9 -15   2    4.80    2.20
  16  -7  -2    7.60    1.40
  -7  -9  -2    9.20    2.00
  -9  16  -2   10.20    3.10
  -9  16  -2    8.20    2.30
   7   9   2   10.60    2.40
   9 -16   2    6.40    2.70
   7   9   2    6.80    3.20
   9 -16   2    9.70    2.40
  17  -8  -2  100.59    4.50
  -8  -9  -2   96.79    5.20
  17  -8  -2  106.19    4.40
  -9  17  -2   96.69    7.10
  -9  17  -2   94.49    6.10
   8   9   2   90.09    5.80
   9 -17   2  108.39    7.30
   8   9   2  101.39    7.80
   9 -17   2  106.79    6.50
  -9  -9  -2   34.50    3.20
  -9  18  -2   29.40    4.70
  -9  18  -2   30.10    4.10
  18  -9  -2   37.60    2.90
   9   9   2   38.00    5.70
   9   9   2   35.00    3.80
   9 -18   2   24.10    4.00
   9 -18   2   38.90    4.30
  19 -10  -2    5.50    1.60
  -9  19  -2    8.30    3.00
 -10  -9  -2    4.90    1.40
  -9  19  -2    6.40    2.50
  10   9   2    6.40    2.30
   9 -19   2    6.20    2.50
   9 -19   2    3.00    1.80
  10   9   2    3.00    1.90
  -8  18  -2    6.30    2.20
 -10  -8  -2    6.70    1.70
  18 -10  -2    5.00    1.60
  -8  18  -2    3.70    2.40
  10   8   2    4.50    2.00
  10   8   2    3.20    1.80
  10   8   2    6.30    2.50
   8 -18   2    2.40    1.90
   8 -18   2    2.60    2.20
 -10  -7  -2   20.50    2.40
  -7  17  -2   16.40    3.20
  -7  17  -2   19.50    3.80
  17 -10  -2   18.00    2.50
   7 -17   2   18.30    3.00
  10   7   2   18.60    2.90
  10   7   2   16.30    3.90
   7 -17   2   12.90    3.30
  10   7   2   22.30    3.20
  -6  16  -2   30.40    4.90
 -10  -6  -2   35.50    2.80
  -6  16  -2   33.60    3.80
  -6  16  -2   27.80    4.70
  16 -10  -2   34.10    3.20
   6 -16   2   29.60    3.80
   6 -16   2   28.20    4.50
  10   6   2   35.20    3.50
  10   6   2   25.60    3.00
  10   6   2   31.00    4.90
  -5  15  -2   61.79    6.30
 -10  -5  -2   62.89    3.50
  15 -10  -2   61.19    4.20
  -5  15  -2   66.39    6.70
   5 -15   2   68.79    5.10
  10   5   2   59.69    6.10
  10   5   2   66.29    4.40
  10   5   2   65.19    4.10
   5 -15   2   63.39    6.20
  -4  14  -2    4.10    2.70
 -10  -4  -2    1.80    1.10
  14 -10  -2    2.80    1.00
  14 -10  -2    0.00    1.60
  -4  14  -2    3.60    2.50
  10   4   2    3.90    2.80
  10   4   2    3.00    1.40
   4 -14   2    5.50    3.00
  13 -10  -2   13.20    2.60
 -10  -3  -2   14.80    1.80
  13 -10  -2   10.70    1.70
  -3  13  -2   12.10    3.10
   3 -13   2   11.20    3.10
  10   3   2    8.20    2.90
  12 -10  -2   53.49    4.20
  12 -10  -2   53.89    3.30
  -2  12  -2   52.59    5.20
 -10  -2  -2   55.39    2.70
 -12  10   2   49.00    3.00
 -12  10   2   53.39    2.90
   2 -12   2   59.49    5.40
  10   2   2   56.49    5.10
 -12  10   2   57.19    2.80
  -1  11  -2    1.30    2.10
 -10  -1  -2    4.00    0.90
  11 -10  -2    4.90    2.00
  11 -10  -2    2.20    1.30
 -11  10   2    3.30    1.80
 -11  10   2    2.20    1.30
  10   1   2    1.30    1.90
   1 -11   2    3.10    2.20
 -11  10   2    3.40    1.30
   0  10  -2   41.80    4.10
  10 -10  -2   45.20    3.50
   0  10  -2   39.80    4.30
  10 -10  -2   45.00    4.00
 -10  10   2   41.90    3.20
 -10  10   2   43.60    3.40
 -10  10   2   43.90    3.70
   0 -10   2   44.40    3.90
   0 -10   2   36.40    4.30
   1   9  -2  402.86   12.30
   9 -10  -2  420.86   12.20
   1   9  -2  413.26   12.40
   9 -10  -2  412.26   11.50
  -1  -9   2  408.36   11.80
  -9  10   2  420.66   11.50
  -1  -9   2  422.76   12.50
  -9  10   2  412.56   11.80
  -9  10   2  402.26   11.10
   8 -10  -2   11.00    2.50
   8 -10  -2   10.70    2.30
   2   8  -2   10.00    2.30
   2   8  -2   12.30    2.30
  -8  10   2    7.10    2.00
  -2  -8   2    7.40    1.70
  -8  10   2   11.40    2.20
  -2  -8   2   10.10    2.40
   3   7  -2   29.90    3.40
   7 -10  -2   31.90    3.70
   3   7  -2   32.10    3.40
   7 -10  -2   35.20    3.70
  -7  10   2   27.60    3.30
  -3  -7   2   31.90    3.10
  -3  -7   2   35.90    3.50
  -7  10   2   29.40    3.20
   4   6  -2  685.63   16.60
   6 -10  -2  674.13   17.60
   4   6  -2  706.43   16.80
   6 -10  -2  732.53   17.90
  -4  -6   2  711.33   16.30
  -4  -6   2  705.93   16.40
  -6  10   2  661.23   17.70
  10  -4   2  688.93   13.80
  -6  10   2  670.83   17.10
   5 -10  -2   46.00    4.40
   5   5  -2   46.70    3.50
   5   5  -2   56.89    3.80
   5 -10  -2   52.29    4.50
   5 -10  -2   48.70    4.30
  -5  -5   2   46.10    3.20
  -5  10   2   49.50    4.10
  -5  -5   2   51.39    3.30
  10  -5   2   48.80    2.30
  10  -5   2   48.90    2.10
  -5  10   2   48.70    4.70
   6   4  -2    2.30    1.40
   4 -10  -2    1.40    1.80
   4 -10  -2    1.20    1.80
   6   4  -2    1.60    1.30
   4 -10  -2    1.10    1.80
  -4  10   2    1.60    1.80
  -6  -4   2    2.00    1.10
  10  -6   2    3.10    1.10
  10  -6   2    2.60    1.00
  -6  -4   2    1.60    1.10
  -4  10   2    2.00    1.60
   3 -10  -2  111.09    6.60
   3 -10  -2  108.89    6.00
   7   3  -2  111.49    4.60
   3 -10  -2  110.59    5.90
  -7  -3   2  114.19    4.80
  10  -7   2  115.29    4.50
  10  -7   2  116.49    4.20
  -3  10   2  118.39    6.10
  -3  10   2  117.69    6.90
   2 -10  -2    2.10    1.60
   8   2  -2    3.00    1.40
   2 -10  -2    5.30    2.20
 -10   8  -2    3.50    0.90
   8   2  -2    6.20    1.40
   2 -10  -2    5.60    2.00
  -2  10   2    2.80    1.90
  -8  -2   2    4.80    1.40
  10  -8   2    4.40    1.60
  10  -8   2    4.60    1.50
  -2  10   2    1.60    2.00
   1 -10  -2    4.50    1.90
   9   1  -2    6.00    1.60
   1 -10  -2    7.20    2.70
 -10   9  -2    6.10    1.30
   9   1  -2    6.60    1.40
  -9  -1   2    4.40    1.30
  -1  10   2    3.90    2.60
  10  -9   2    5.80    1.80
  -1  10   2    9.40    2.60
  10  -9   2    6.50    1.70
 -10  10  -2  198.78    6.30
 -10  10  -2  182.98    6.10
  10   0  -2  180.28    5.30
  10   0  -2  186.18    6.20
   0 -10  -2  198.98    7.90
   0  10   2  188.28    9.50
  10 -10   2  183.78    6.70
  10 -10   2  185.38    7.20
   0  10   2  186.78    8.00
 -10  11  -2   23.70    2.80
  11  -1  -2   29.40    2.00
  -1 -10  -2   30.80    3.60
  11  -1  -2   24.30    2.60
 -10  11  -2   27.80    3.20
  10 -11   2   23.20    2.90
   1  10   2   22.40    3.50
  10 -11   2   25.60    3.40
   1  10   2   28.60    4.60
  12  -2  -2    9.20    1.70
  -2 -10  -2   10.50    2.60
 -10  12  -2   12.30    2.40
  12  -2  -2    7.50    1.70
 -10  12  -2   10.00    2.10
  10 -12   2    7.30    2.60
   2  10   2    7.00    2.30
   2  10   2   10.10    3.40
  10 -12   2    8.10    2.30
 -10  13  -2   82.79    4.90
  13  -3  -2   74.19    3.90
  -3 -10  -2   71.39    5.00
 -10  13  -2   67.09    5.20
  10 -13   2   74.39    5.10
   3  10   2   75.99    5.40
   3  10   2   83.39    7.40
  10 -13   2   78.49    5.80
  14  -4  -2    4.30    1.20
  -4 -10  -2    2.10    1.60
 -10  14  -2    1.90    1.70
 -10  14  -2    2.30    2.30
  10 -14   2    3.20    1.90
   4  10   2    5.10    3.30
   4  10   2    1.50    1.90
  10 -14   2    1.20    2.50
 -10  15  -2   11.10    2.60
 -10  15  -2   13.30    3.00
  15  -5  -2   11.70    1.90
  -5 -10  -2   10.00    2.30
  15  -5  -2   12.20    1.60
  15  -5  -2   11.30    1.50
  10 -15   2   12.20    3.10
   5  10   2   14.30    2.90
  10 -15   2   11.20    2.50
   5  10   2    9.60    3.70
 -10  16  -2  141.39    8.00
  16  -6  -2  141.39    4.70
  -6 -10  -2  137.59    6.50
  16  -6  -2  137.69    4.40
  16  -6  -2  155.88    5.90
 -10  16  -2  135.79    7.00
  10 -16   2  141.79    8.20
  10 -16   2  145.59    7.40
   6  10   2  139.19    7.30
   6  10   2  137.79    9.20
 -10  17  -2   50.59    4.50
  17  -7  -2   48.90    2.90
  17  -7  -2   43.80    3.30
 -10  17  -2   54.79    5.30
  -7 -10  -2   49.70    3.80
  10 -17   2   57.29    4.80
   7  10   2   46.60    4.30
   7  10   2   46.50    6.20
  10 -17   2   45.90    5.10
  18  -8  -2   50.69    3.10
  -8 -10  -2   45.70    3.80
  18  -8  -2   50.09    3.60
 -10  18  -2   59.79    5.80
 -10  18  -2   47.20    4.50
   8  10   2   49.30    4.50
  10 -18   2   46.10    5.20
   8  10   2   60.69    6.30
  10 -18   2   49.70    4.50
 -10  19  -2   65.09    6.10
  19  -9  -2   59.49    4.00
 -10  19  -2   67.39    5.50
  -9 -10  -2   59.99    4.30
  10 -19   2   65.29    5.30
   9  10   2   76.29    5.50
   9  10   2   67.59    6.60
  10 -19   2   66.19    6.20
 -10  20  -2   14.20    3.90
 -10 -10  -2    9.90    2.00
  10  10   2   12.30    3.50
  10  10   2    7.90    2.20
  10 -20   2    7.30    2.30
  10 -20   2   10.50    3.30
 -10  21  -2   10.80    3.10
 -11 -10  -2   10.00    2.20
  10 -21   2   13.90    2.60
  11  10   2   12.00    3.60
  11  10   2   11.10    2.80
 -11  -9  -2   52.89    3.90
  20 -11  -2   49.50    3.60
  -9  20  -2   60.69    6.40
   9 -20   2   49.80    5.10
  11   9   2   50.69    4.60
  11   9   2   53.59    6.00
   9 -20   2   55.79    5.70
  -8  19  -2   78.89    7.00
  19 -11  -2   75.29    4.40
 -11  -8  -2   78.59    4.50
  11   8   2   71.79    5.20
   8 -19   2   79.69    6.00
   8 -19   2   68.99    6.50
  11   8   2   85.29    7.10
  -7  18  -2   43.60    4.40
  -7  18  -2   44.20    5.80
 -11  -7  -2   35.00    3.00
  18 -11  -2   35.60    3.20
  11   7   2   36.10    3.60
   7 -18   2   34.70    5.00
  11   7   2   39.10    5.50
   7 -18   2   44.10    4.40
  11   7   2   39.20    3.70
  17 -11  -2   11.90    2.30
  -6  17  -2   13.10    3.40
  -6  17  -2    9.80    3.10
 -11  -6  -2   11.90    2.00
  -6  17  -2   13.40    2.90
  11   6   2   12.50    3.20
  11   6   2    9.60    2.30
   6 -17   2    8.90    2.20
   6 -17   2   13.90    3.50
  11   6   2   12.00    2.40
  -5  16  -2   97.29    6.30
  -5  16  -2   87.89    7.00
 -11  -5  -2   97.49    4.30
  16 -11  -2   96.49    5.20
  -5  16  -2   90.19    7.60
  11   5   2   98.59    6.90
  11   5   2   97.59    5.10
  11   5   2   99.19    5.20
   5 -16   2   97.59    7.20
   5 -16   2   90.09    6.00
  -4  15  -2   34.30    5.00
  15 -11  -2   34.60    3.50
  -4  15  -2   32.00    4.90
  -4  15  -2   29.10    4.60
 -11  -4  -2   36.90    2.50
  11   4   2   34.80    3.20
   4 -15   2   25.40    4.50
  11   4   2   36.00    3.00
   4 -15   2   33.50    3.80
  11   4   2   28.60    4.10
  -3  14  -2   15.30    3.60
  14 -11  -2   27.20    3.40
  -3  14  -2   19.10    3.80
 -11  -3  -2   19.60    2.00
  11   3   2   16.30    3.30
  11   3   2   22.10    2.60
   3 -14   2   16.20    3.80
  13 -11  -2   16.30    2.10
 -11  -2  -2   21.20    1.90
  13 -11  -2   18.80    3.10
  -2  13  -2   20.20    4.00
  11   2   2   14.70    3.20
   2 -13   2   11.40    3.20
 -13  11   2   16.30    1.80
 -13  11   2   17.20    1.90
 -13  11   2   15.40    1.80
  -1  12  -2   11.40    3.20
  12 -11  -2   15.00    3.00
 -11  -1  -2   13.70    1.50
  12 -11  -2   13.80    2.10
 -12  11   2   13.60    2.00
   1 -12   2   13.90    3.40
 -12  11   2   14.90    2.30
 -12  11   2   15.70    2.00
  11 -11  -2   80.59    5.20
  11 -11  -2   84.69    4.60
   0  11  -2   73.49    5.60
   0  11  -2   84.79    5.60
 -11  11   2   88.39    4.80
 -11  11   2   81.79    4.20
 -11  11   2   81.09    4.50
   0 -11   2   85.89    6.10
   0 -11   2   88.89    6.10
  10 -11  -2   55.69    4.60
   1  10  -2   55.89    4.50
   1  10  -2   56.99    4.90
  10 -11  -2   61.79    4.30
  -1 -10   2   59.29    4.40
 -10  11   2   59.09    4.50
  -1 -10   2   52.39    4.90
 -10  11   2   57.99    4.20
 -10  11   2   56.59    3.80
   2   9  -2    7.50    2.20
   9 -11  -2   14.30    2.60
   2   9  -2   10.40    2.50
   9 -11  -2    7.10    2.40
  -2  -9   2   10.40    2.10
  -9  11   2   13.70    2.40
  -9  11   2    7.80    2.30
  -2  -9   2    8.10    2.40
   3   8  -2   57.89    4.40
   8 -11  -2   51.69    4.50
   8 -11  -2   43.50    4.20
   3   8  -2   45.50    4.20
  -8  11   2   57.49    4.10
  -3  -8   2   52.19    3.90
  -8  11   2   35.20    4.10
  -3  -8   2   52.19    4.30
   7 -11  -2   13.90    2.70
   7 -11  -2   19.30    3.40
   4   7  -2   12.60    2.50
   7 -11  -2   13.40    2.90
   4   7  -2   17.00    2.90
  -4  -7   2   17.60    2.70
  -7  11   2   15.20    2.90
  -4  -7   2   16.10    2.60
  11  -4   2   14.60    1.90
  -7  11   2   15.70    2.70
   6 -11  -2   10.00    2.70
   6 -11  -2   13.50    2.90
   5   6  -2   11.30    2.30
   6 -11  -2   11.00    2.80
   5   6  -2    9.60    2.30
  -6  11   2   12.50    2.60
  -5  -6   2    8.10    1.90
  11  -5   2    8.90    1.10
  11  -5   2    8.60    1.00
  -6  11   2    9.20    2.80
  -5  -6   2    8.30    1.80
   6   5  -2   99.59    5.10
   5 -11  -2  103.99    6.20
   5 -11  -2   95.69    6.20
   6   5  -2  102.99    5.00
   5 -11  -2   98.99    6.00
  -5  11   2  119.49    6.10
  -6  -5   2  107.39    4.30
  11  -6   2  108.49    3.80
  -6  -5   2  104.89    4.80
  -5  11   2   89.49    6.30
   4 -11  -2   14.30    3.10
   7   4  -2   10.10    1.90
   7   4  -2   15.80    2.40
   4 -11  -2   10.70    2.60
   4 -11  -2   10.50    2.60
  11  -7   2   13.50    1.70
  -4  11   2   13.70    2.90
  11  -7   2   11.90    1.70
  -7  -4   2   14.00    2.10
  -4  11   2   12.20    3.00
   8   3  -2   35.40    3.20
   3 -11  -2   37.30    4.30
   3 -11  -2   35.40    4.00
   8   3  -2   38.40    3.00
   3 -11  -2   32.90    4.20
  -8  -3   2   36.10    3.00
  11  -8   2   34.70    2.90
  -3  11   2   40.10    4.20
  11  -8   2   41.30    2.80
  -3  11   2   36.70    4.60
   2 -11  -2  144.69    7.10
 -11   9  -2  144.79    4.30
   9   2  -2  142.49    5.20
   9   2  -2  144.19    5.70
 -11   9  -2  151.48    4.00
   2 -11  -2  152.58    7.10
  11  -9   2  147.29    5.50
  11  -9   2  144.79    5.90
  -9  -2   2  150.08    5.80
  -2  11   2  146.79    8.40
 -11  10  -2    3.70    1.30
   1 -11  -2    0.00    1.80
 -11  10  -2    2.10    1.30
  10   1  -2    2.60    1.10
  10   1  -2    0.50    1.20
  -1  11   2    4.20    2.30
  11 -10   2    2.80    1.80
  -1  11   2    2.90    2.40
  11 -10   2    1.60    1.50
  11   0  -2   14.00    2.10
   0 -11  -2   15.30    2.90
 -11  11  -2   16.10    2.20
  11   0  -2   16.40    1.80
 -11  11  -2   16.40    2.30
   0  11   2   12.50    2.80
   0  11   2   13.70    3.70
  11 -11   2   13.70    2.40
  11 -11   2   15.40    2.80
 -11  12  -2   35.50    3.60
  -1 -11  -2   34.10    4.00
  12  -1  -2   36.30    3.00
 -11  12  -2   39.50    3.30
  12  -1  -2   36.60    2.30
  11 -12   2   35.20    4.10
   1  11   2   42.60    6.00
   1  11   2   36.20    4.30
  11 -12   2   37.00    3.80
  13  -2  -2    5.60    1.60
 -11  13  -2    6.60    2.00
 -11  13  -2    5.20    2.20
  -2 -11  -2    3.80    1.90
  11 -13   2    5.90    2.10
   2  11   2    3.90    2.30
  11 -13   2    6.90    2.70
   2  11   2    8.70    3.20
 -11  14  -2   50.99    4.10
  14  -3  -2   59.59    3.40
 -11  14  -2   50.79    4.80
  -3 -11  -2   52.39    4.40
  11 -14   2   53.09    4.40
   3  11   2   55.89    6.90
   3  11   2   52.49    4.80
  11 -14   2   58.69    5.30
 -11  15  -2  253.07    9.50
  15  -4  -2  270.97    8.20
  -4 -11  -2  282.17   10.00
  15  -4  -2  272.07    6.80
 -11  15  -2  280.87   10.50
   4  11   2  272.37   10.70
   4  11   2  269.07   12.80
  11 -15   2  295.37   10.40
  11 -15   2  280.17   11.20
  -5 -11  -2   37.60    3.70
  16  -5  -2   38.50    2.20
  16  -5  -2   36.20    2.30
  16  -5  -2   40.80    3.00
 -11  16  -2   30.30    3.50
  16  -5  -2   38.50    2.60
 -11  16  -2   44.00    4.60
   5  11   2   32.60    5.00
  11 -16   2   46.50    4.90
   5  11   2   38.40    4.10
  11 -16   2   40.30    4.10
  17  -6  -2    3.90    1.10
  17  -6  -2    5.00    1.10
  17  -6  -2    5.20    1.00
  17  -6  -2    6.50    1.60
 -11  17  -2    7.10    2.40
  -6 -11  -2    4.10    1.70
 -11  17  -2    5.90    1.90
   6  11   2    5.50    2.10
  11 -17   2    9.60    3.00
  11 -17   2    7.00    2.10
   6  11   2    5.90    2.70
  18  -7  -2  203.98    6.30
  -7 -11  -2  199.08    8.20
 -11  18  -2  206.28    9.20
 -11  18  -2  221.88   10.20
  18  -7  -2  214.98    7.30
  11 -18   2  206.78    9.40
   7  11   2  197.38   11.20
  11 -18   2  206.68   10.30
   7  11   2  200.38    9.30
  19  -8  -2    0.20    0.90
 -11  19  -2    0.70    1.40
 -11  19  -2   -1.10    1.40
  19  -8  -2    1.80    1.10
  -8 -11  -2    2.20    1.30
   8  11   2    1.80    2.10
   8  11   2    2.00    2.00
  11 -19   2   -0.40    1.60
  11 -19   2    1.90    1.60
 -11  20  -2   10.90    2.90
 -11  20  -2    5.40    2.40
  20  -9  -2    7.70    1.90
  -9 -11  -2    9.60    2.00
  11 -20   2    8.20    2.70
  11 -20   2    8.50    2.40
   9  11   2    5.40    2.70
   9  11   2    9.80    2.70
 -10 -11  -2   54.39    4.20
  21 -10  -2   56.49    3.90
 -11  21  -2   53.29    5.80
  10  11   2   62.49    5.50
  11 -21   2   64.29    6.40
  10  11   2   58.29    6.50
  11 -21   2   59.19    5.40
 -11  22  -2   13.30    3.10
 -11  22  -2   22.20    4.50
  22 -11  -2   17.50    2.80
 -11 -11  -2   16.90    2.80
  11 -22   2   19.10    3.50
  11  11   2   18.50    4.50
  11  11   2   16.60    3.40
  11 -22   2   13.60    3.40
 -11  23  -2   -0.40    2.10
 -12 -11  -2    3.40    1.60
  23 -12  -2    2.30    1.30
  12  11   2    0.80    1.90
  11 -23   2    3.10    1.90
  12  11   2   -1.80    1.70
 -10  22  -2    4.80    2.30
 -12 -10  -2    5.80    1.60
 -10  22  -2    6.50    3.00
  12  10   2    6.70    2.90
  12  10   2    4.70    2.40
  10 -22   2    3.90    2.20
  -9  21  -2    3.20    2.40
  -9  21  -2    6.00    2.30
  21 -12  -2    2.20    1.40
 -12  -9  -2    2.90    1.40
   9 -21   2    6.50    2.80
  12   9   2    4.30    2.20
   9 -21   2    5.20    2.00
  12   9   2    3.30    1.80
 -12  -8  -2   60.79    4.00
  -8  20  -2   66.29    6.80
  20 -12  -2   65.49    4.40
   8 -20   2   62.49    6.10
  12   8   2   58.89    6.20
  12   8   2   57.99    4.80
   8 -20   2   70.29    5.80
 -12  -7  -2   46.00    3.30
  19 -12  -2   40.50    3.60
  -7  19  -2   34.20    5.80
   7 -19   2   45.80    4.70
  12   7   2   39.20    3.80
   7 -19   2   48.20    5.50
  12   7   2   45.90    6.00
 -12  -6  -2   26.10    2.50
  -6  18  -2   29.90    5.60
  -6  18  -2   34.30    5.20
  -6  18  -2   30.50    5.00
  18 -12  -2   29.60    3.20
  12   6   2   31.10    3.20
  12   6   2   25.50    3.10
  12   6   2   30.10    4.60
   6 -18   2   21.90    3.40
   6 -18   2   22.90    4.00
 -12  -5  -2   37.60    2.80
  17 -12  -2   37.70    3.60
  -5  17  -2   45.80    5.90
  -5  17  -2   41.20    4.40
  -5  17  -2   43.10    6.00
   5 -17   2   44.70    4.50
  12   5   2   43.10    4.90
  12   5   2   46.50    3.60
  12   5   2   47.40    3.60
   5 -17   2   52.69    5.40
  -4  16  -2   16.20    3.70
 -12  -4  -2   16.90    1.90
  -4  16  -2   15.90    3.20
  16 -12  -2   15.10    2.60
  -4  16  -2   20.10    4.20
   4 -16   2   17.50    3.10
  12   4   2   16.60    2.40
   4 -16   2   19.30    3.90
  12   4   2   14.80    2.30
  12   4   2   23.60    3.80
  -3  15  -2    5.10    2.90
  -3  15  -2    7.90    2.40
 -12  -3  -2    4.30    1.10
  15 -12  -2    5.10    1.90
  -3  15  -2    6.90    2.70
  12   3   2    5.80    2.30
   3 -15   2    3.90    1.90
   3 -15   2    7.10    2.70
  12   3   2    4.10    1.40
  12   3   2    5.80    1.60
  -2  14  -2   14.80    3.20
  -2  14  -2   19.80    4.40
  14 -12  -2   19.60    3.10
 -12  -2  -2   18.30    1.80
   2 -14   2   15.10    3.60
 -14  12   2   16.10    1.80
 -14  12   2   17.20    1.90
  12   2   2   15.90    3.10
 -14  12   2   18.10    1.60
  12   2   2   26.30    2.40
  -1  13  -2   13.20    4.00
  -1  13  -2   19.40    4.00
  13 -12  -2   15.20    3.10
 -12  -1  -2   15.50    1.70
 -13  12   2   12.40    2.20
   1 -13   2   11.80    3.50
 -13  12   2   15.20    2.00
 -13  12   2   17.20    2.20
   0  12  -2   17.80    3.80
  12 -12  -2   10.40    2.10
  12 -12  -2    9.20    2.80
   0  12  -2    8.20    2.60
 -12  12   2   11.10    2.10
 -12  12   2    9.60    2.30
 -12  12   2   11.60    2.20
   0 -12   2   10.70    3.20
   1  11  -2    6.80    2.40
  11 -12  -2    8.30    2.60
  11 -12  -2    5.40    1.90
   1  11  -2   10.10    3.10
 -11  12   2    7.00    1.90
  -1 -11   2    4.80    2.40
 -11  12   2    6.80    2.30
 -11  12   2    6.10    2.10
  10 -12  -2  141.59    7.10
  10 -12  -2  145.89    6.60
   2  10  -2  134.99    7.20
   2  10  -2  128.39    6.80
  -2 -10   2  148.29    7.20
 -10  12   2  137.59    6.50
 -10  12   2  135.49    6.10
  -2 -10   2  144.39    6.70
   3   9  -2   14.50    2.90
   3   9  -2   10.60    2.50
   9 -12  -2   13.20    2.90
   9 -12  -2   12.70    2.60
  -9  12   2    7.80    2.30
  -9  12   2   12.50    2.50
  -3  -9   2    9.50    2.00
  -3  -9   2   10.50    2.60
   8 -12  -2   13.30    2.90
   4   8  -2   12.70    2.70
   8 -12  -2   12.10    2.70
   8 -12  -2   15.90    3.20
   4   8  -2   14.80    2.80
  -8  12   2   15.60    2.80
  -4  -8   2   14.00    2.60
  -8  12   2   13.40    2.90
  -4  -8   2   12.80    2.10
   5   7  -2  144.99    6.40
   5   7  -2  140.89    6.50
   7 -12  -2  143.59    7.50
   7 -12  -2  139.49    7.20
   7 -12  -2  148.19    7.40
  -5  -7   2  147.59    6.00
  -7  12   2  128.79    7.30
  12  -5   2  135.69    3.70
  -5  -7   2  146.19    6.20
  -7  12   2  138.19    6.70
   6   6  -2    8.40    2.20
   6 -12  -2    5.30    2.20
   6   6  -2    7.90    2.20
   6 -12  -2    7.40    2.60
  -6  12   2    2.40    2.30
  12  -6   2    6.50    1.10
  -6  12   2    8.70    2.40
  -6  -6   2    5.90    1.80
  12  -6   2    7.80    1.30
  -6  -6   2    7.00    1.70
   5 -12  -2    1.70    2.10
   7   5  -2    2.00    1.60
   7   5  -2   -1.00    1.50
  -5  12   2    2.00    2.00
  12  -7   2    0.90    1.10
  -5  12   2   -0.10    2.30
  -7  -5   2    1.50    1.30
  12  -7   2    2.70    1.10
   8   4  -2   75.99    4.40
   4 -12  -2   77.89    5.80
   8   4  -2   79.19    4.20
  12  -8   2   72.09    3.60
  12  -8   2   80.49    3.90
  -4  12   2   76.29    5.50
  -8  -4   2   74.29    4.20
  -4  12   2   66.19    6.10
   3 -12  -2   13.80    2.90
   9   3  -2   18.10    2.30
   3 -12  -2   17.90    3.50
   9   3  -2   15.60    2.30
  12  -9   2   18.30    2.30
  -9  -3   2   15.60    2.40
  -3  12   2   17.70    3.70
  12  -9   2   17.80    2.50
   2 -12  -2    2.10    1.70
 -12  10  -2    2.60    0.80
  10   2  -2    3.70    1.60
  10   2  -2    3.00    1.40
 -12  10  -2    2.30    0.90
 -12  10  -2    3.30    1.10
 -10  -2   2    4.00    1.40
  12 -10   2    2.20    1.50
  -2  12   2    4.70    2.90
  12 -10   2    2.90    1.80
 -12  11  -2    6.40    1.60
  11   1  -2    8.50    1.60
 -12  11  -2    8.00    1.50
  11   1  -2    8.50    1.90
  12 -11   2    9.20    2.10
  -1  12   2    2.60    2.70
  12 -11   2    5.90    2.20
 -12  12  -2   12.20    2.00
 -12  12  -2   12.50    2.10
  12   0  -2   12.90    1.60
  12   0  -2   12.90    2.10
  12 -12   2   17.80    3.10
   0  12   2   16.70    4.30
   0  12   2   12.10    2.90
  12 -12   2    8.10    2.20
 -12  13  -2    7.90    2.10
 -12  13  -2    9.50    1.90
  13  -1  -2    7.40    1.30
  13  -1  -2    9.70    1.90
  12 -13   2    8.60    2.30
   1  12   2    7.40    2.60
   1  12   2    4.80    2.90
  12 -13   2    6.80    2.70
  -2 -12  -2  153.78    7.20
 -12  14  -2  158.18    6.50
  14  -2  -2  153.18    5.20
  14  -2  -2  153.98    5.70
 -12  14  -2  159.18    7.00
   2  12   2  156.18    7.90
  12 -14   2  141.49    7.50
  12 -14   2  137.89    6.70
   2  12   2  143.99    9.70
  15  -3  -2   42.60    3.00
  15  -3  -2   40.20    2.10
 -12  15  -2   36.50    3.50
  -3 -12  -2   32.40    3.50
 -12  15  -2   49.10    4.20
  12 -15   2   48.90    4.20
   3  12   2   40.00    4.30
   3  12   2   32.80    5.00
  12 -15   2   33.20    4.30
  16  -4  -2   13.30    1.30
  16  -4  -2   13.50    2.10
  16  -4  -2   12.00    2.00
  -4 -12  -2   13.30    2.50
 -12  16  -2   12.30    2.40
 -12  16  -2    9.10    2.30
  12 -16   2   10.50    2.20
   4  12   2   12.20    2.70
  12 -16   2   15.50    3.20
   4  12   2   14.70    3.80
  17  -5  -2   55.79    2.90
 -12  17  -2   54.19    4.40
  17  -5  -2   53.99    2.60
  -5 -12  -2   57.39    4.50
  17  -5  -2   57.99    3.40
  17  -5  -2   53.79    3.40
 -12  17  -2   57.99    4.80
   5  12   2   57.79    6.30
   5  12   2   54.09    5.00
  12 -17   2   51.49    5.30
  12 -17   2   62.49    4.90
  18  -6  -2   12.10    1.90
 -12  18  -2   14.60    2.90
  -6 -12  -2   14.40    2.50
  18  -6  -2   15.50    1.60
 -12  18  -2   11.90    2.60
  18  -6  -2   12.70    1.40
  18  -6  -2   13.20    1.70
   6  12   2   13.20    3.50
  12 -18   2   10.50    3.10
   6  12   2   15.40    3.10
  12 -18   2   16.00    2.80
  -7 -12  -2   11.40    2.20
  19  -7  -2   11.40    1.90
 -12  19  -2   10.30    2.60
 -12  19  -2   12.50    2.50
  19  -7  -2   10.50    1.50
  12 -19   2    5.60    2.30
   7  12   2    7.80    2.50
  12 -19   2    4.10    2.30
   7  12   2   10.30    3.00
  20  -8  -2    0.30    0.90
  -8 -12  -2   -0.40    1.10
 -12  20  -2    0.30    1.70
  20  -8  -2    2.60    1.00
 -12  20  -2    2.10    1.50
   8  12   2   -2.20    1.20
  12 -20   2    1.00    1.30
   8  12   2    1.00    1.80
  12 -20   2   -0.20    1.70
  -9 -12  -2   10.00    2.30
 -12  21  -2    8.90    3.00
  21  -9  -2   11.20    2.00
   9  12   2   11.10    2.90
   9  12   2   13.50    3.90
  12 -21   2   10.00    2.90
  12 -21   2   15.50    3.20
  22 -10  -2   17.60    2.50
 -12  22  -2   20.60    4.10
 -10 -12  -2   16.60    2.80
  12 -22   2   21.50    3.90
  10  12   2   13.80    3.10
  10  12   2   14.70    4.20
  12 -22   2   14.40    3.70
  23 -11  -2    2.40    1.20
 -12  23  -2    0.00    1.70
 -12  23  -2    3.30    2.20
  12 -23   2   -1.80    1.30
  12 -23   2    5.10    1.80
  11  12   2   -0.10    1.40
  11  12   2   -0.10    2.00
 -12  24  -2    3.40    2.10
 -12  24  -2    5.30    2.80
  24 -12  -2    4.70    1.70
  12 -24   2    3.90    2.70
  12  12   2    2.90    2.30
  12  12   2    2.10    2.20
  25 -13  -2    1.40    1.40
 -12  25  -2    4.10    2.90
  13  12   2    4.90    2.30
  12 -25   2   -0.10    2.30
  13  12   2    3.60    2.80
  24 -13  -2    3.00    1.50
 -13 -11  -2    2.30    1.50
 -11  24  -2   -0.60    1.90
  13  11   2    1.40    1.80
  13  11   2    3.80    2.10
  11 -24   2   -0.90    1.90
 -13 -10  -2   10.70    2.40
 -10  23  -2    5.80    2.80
 -10  23  -2    7.60    2.60
  10 -23   2    4.50    2.30
  13  10   2    7.60    3.00
  13  10   2    8.50    2.50
  -9  22  -2   23.20    4.60
 -13  -9  -2   23.70    3.00
  -9  22  -2   21.00    3.80
  13   9   2   25.30    4.80
   9 -22   2   19.10    3.70
   9 -22   2   20.50    4.50
  13   9   2   28.30    4.00
  21 -13  -2   10.90    2.30
  -8  21  -2    7.40    2.80
  -8  21  -2   13.60    3.90
 -13  -8  -2   12.30    2.10
   8 -21   2    9.20    2.90
  13   8   2   11.20    3.30
  13   8   2    8.10    2.30
   8 -21   2    7.10    2.70
 -13  -7  -2    1.60    1.10
  -7  20  -2   -1.40    1.50
  20 -13  -2    4.10    1.70
   7 -20   2   -3.00    1.50
  13   7   2    6.00    2.30
  13   7   2    4.20    1.70
  19 -13  -2   18.40    2.90
 -13  -6  -2   14.40    2.20
  -6  19  -2   14.30    3.90
  13   6   2   20.50    2.90
  13   6   2   14.60    3.60
  13   6   2   16.70    2.80
   6 -19   2   13.00    3.30
  18 -13  -2   59.49    4.50
  -5  18  -2   58.49    6.50
 -13  -5  -2   61.59    3.50
  -5  18  -2   55.09    5.70
   5 -18   2   58.09    5.70
  13   5   2   51.09    4.00
  13   5   2   66.79    6.00
  13   5   2   58.89    4.10
 -13  -4  -2    3.50    1.10
  -4  17  -2    5.30    2.50
  17 -13  -2    2.20    1.60
  -4  17  -2    2.20    2.00
  13   4   2    2.80    1.40
  13   4   2    5.00    1.60
   4 -17   2    5.70    2.30
  13   4   2    4.20    2.20
  16 -13  -2    6.40    2.00
  -3  16  -2    6.40    3.00
  -3  16  -2    5.70    1.90
 -13  -3  -2    4.50    1.10
  -3  16  -2    4.40    2.30
  13   3   2    8.50    1.70
   3 -16   2    5.70    2.60
  13   3   2    4.00    2.20
  13   3   2    5.00    1.40
   3 -16   2    7.10    2.20
  -2  15  -2   46.00    5.40
 -13  -2  -2   39.00    2.40
  -2  15  -2   35.80    4.50
  -2  15  -2   47.50    6.30
  15 -13  -2   48.30    4.20
   2 -15   2   45.90    4.30
 -15  13   2   38.10    1.80
 -15  13   2   41.30    2.00
 -15  13   2   43.80    2.40
  13   2   2   43.20    4.50
  13   2   2   44.80    2.90
   2 -15   2   44.60    5.10
  -1  14  -2   -0.80    1.60
  -1  14  -2    2.90    1.80
  14 -13  -2    0.70    1.80
  -1  14  -2   -1.10    2.40
 -14  13   2    2.10    1.20
   1 -14   2    1.40    1.50
  13   1   2    5.80    1.10
  13   1   2    2.90    1.60
   1 -14   2    1.20    2.40
 -14  13   2    2.00    1.40
 -14  13   2    2.60    1.10
   0  13  -2    3.00    2.60
   0  13  -2    4.10    3.10
   0  13  -2    7.00    2.30
  13 -13  -2    3.60    2.20
 -13  13   2    3.10    1.60
   0 -13   2    8.00    3.20
 -13  13   2    5.20    1.40
  13   0   2    6.00    0.90
 -13  13   2    4.80    1.90
   1  12  -2    3.80    2.10
  12 -13  -2    3.20    2.50
   1  12  -2    2.30    2.20
  -1 -12   2    2.10    2.40
 -12  13   2    0.60    1.90
 -12  13   2    4.60    1.90
 -12  13   2    5.20    1.70
  11 -13  -2    9.60    2.90
   2  11  -2    8.70    2.70
   2  11  -2   15.10    3.60
 -11  13   2    6.70    2.20
  -2 -11   2    9.70    2.80
 -11  13   2   12.90    3.10
 -11  13   2   10.00    2.20
  10 -13  -2   44.90    5.00
   3  10  -2   40.10    4.70
  10 -13  -2   28.80    3.70
   3  10  -2   34.70    4.10
 -10  13   2   34.20    3.60
  -3 -10   2   36.00    4.20
 -10  13   2   44.10    4.60
   9 -13  -2   12.60    3.00
   4   9  -2   20.70    3.50
   9 -13  -2   21.40    3.70
   4   9  -2   23.70    3.50
  -9  13   2   20.10    3.20
  -4  -9   2   19.20    2.90
  -4  -9   2   17.10    3.00
  -9  13   2   16.40    3.30
   5   8  -2   16.30    3.00
   5   8  -2   19.80    3.10
   8 -13  -2   14.40    3.30
   8 -13  -2   12.70    3.00
  -8  13   2   13.80    3.30
  -5  -8   2   13.80    2.60
  -8  13   2   15.30    2.90
  -5  -8   2   11.30    2.30
   7 -13  -2   13.40    3.20
   6   7  -2   15.30    2.80
   6   7  -2   13.50    2.90
  13  -6   2   14.30    1.60
  -6  -7   2   16.80    2.60
  -7  13   2   15.10    3.30
  -6  -7   2   11.30    2.20
  -7  13   2   16.60    3.10
   7   6  -2  128.89    6.00
   7   6  -2  135.49    6.40
   6 -13  -2  140.09    7.40
  13  -7   2  143.69    4.70
  -6  13   2  139.99    8.20
  13  -7   2  143.99    4.60
  -7  -6   2  142.49    6.00
  -6  13   2  134.59    7.10
   8   5  -2   -1.40    1.50
   5 -13  -2    0.40    2.30
   8   5  -2    0.80    1.50
  -5  13   2    1.60    2.30
  -8  -5   2    0.30    1.10
  13  -8   2    1.20    1.30
  13  -8   2    1.60    1.20
   9   4  -2   15.70    2.60
   9   4  -2   16.10    2.40
   4 -13  -2   11.50    3.10
  13  -9   2   16.50    2.40
  13  -9   2   15.70    2.10
  -9  -4   2   13.00    2.10
  -4  13   2   13.00    3.50
  10   3  -2   82.99    4.70
   3 -13  -2   73.89    6.00
  10   3  -2   85.39    4.40
  -3  13   2   83.39    7.20
 -10  -3   2   84.69    4.50
  13 -10   2   86.99    4.80
  13 -10   2   84.69    4.30
  11   2  -2   20.40    2.70
  11   2  -2   17.60    2.20
  -2  13   2   24.20    4.60
 -11  -2   2   16.10    2.30
  13 -11   2   18.90    2.60
  13 -11   2   14.60    2.70
 -13  12  -2    8.50    1.50
  12   1  -2   10.20    2.10
 -13  12  -2   10.10    1.70
  12   1  -2   10.40    1.70
  -1  13   2    6.10    3.00
  13 -12   2    7.50    2.00
  13 -12   2   10.40    2.60
  -1  13   2    6.10    3.20
 -13  13  -2   37.10    2.80
 -13  13  -2   34.60    3.20
  13   0  -2   33.40    2.50
  13   0  -2   34.00    3.10
  13 -13   2   38.00    4.30
   0  13   2   37.40    4.70
  13 -13   2   35.20    3.50
   0  13   2   31.70    5.10
  -1 -13  -2   12.90    2.40
  14  -1  -2    6.60    1.30
  14  -1  -2    6.50    1.50
 -13  14  -2    4.80    1.50
 -13  14  -2    2.70    1.70
   1  13   2    7.70    2.30
   1  13   2    4.20    3.20
  13 -14   2    2.70    2.20
  13 -14   2    4.50    1.70
 -13  15  -2    8.40    1.90
  -2 -13  -2    6.50    1.90
 -13  15  -2    9.10    2.10
  15  -2  -2    7.80    1.10
  15  -2  -2   10.00    1.70
  13 -15   2    5.60    2.40
  13 -15   2    6.90    1.90
   2  13   2    6.30    2.40
   2  13   2    7.30    3.10
  16  -3  -2  207.28    5.70
  16  -3  -2  209.68    7.70
 -13  16  -2  211.28    8.10
  -3 -13  -2  210.28    8.90
  16  -3  -2  208.58    7.00
 -13  16  -2  226.78    8.80
   3  13   2  226.58   12.00
  13 -16   2  218.48    8.90
  13 -16   2  230.48   10.00
   3  13   2  215.68    9.70
  17  -4  -2    6.40    1.10
  -4 -13  -2    6.80    1.80
  17  -4  -2    7.10    1.60
 -13  17  -2    5.90    1.90
  17  -4  -2    4.80    1.40
 -13  17  -2    3.20    1.60
   4  13   2    7.80    3.10
  13 -17   2    4.90    2.20
  13 -17   2    4.90    1.80
   4  13   2    2.80    2.00
  18  -5  -2    3.00    1.20
  -5 -13  -2    3.40    1.70
  18  -5  -2    3.80    1.00
  18  -5  -2    5.00    1.30
 -13  18  -2    3.80    1.80
 -13  18  -2    2.40    1.50
  18  -5  -2    5.30    1.00
   5  13   2    4.70    2.40
  13 -18   2    7.10    2.60
  13 -18   2    5.90    1.80
   5  13   2    8.00    2.50
  19  -6  -2   13.70    1.70
 -13  19  -2   11.00    2.60
  -6 -13  -2   12.50    2.40
  19  -6  -2   15.40    2.20
  19  -6  -2   14.50    1.70
  19  -6  -2   15.50    1.50
 -13  19  -2   16.40    3.20
  13 -19   2   15.10    2.80
  13 -19   2   19.30    3.90
   6  13   2   18.30    4.40
   6  13   2   18.50    3.50
 -13  20  -2    8.60    2.60
  -7 -13  -2    5.90    2.10
  20  -7  -2    4.70    1.40
  20  -7  -2    6.90    1.30
 -13  20  -2    7.20    2.50
  13 -20   2    6.70    2.50
   7  13   2    6.50    3.00
  13 -20   2    6.90    2.20
   7  13   2    4.90    2.20
 -13  21  -2    8.40    2.60
  21  -8  -2   10.00    1.60
  21  -8  -2    7.50    1.70
  -8 -13  -2    8.70    2.20
   8  13   2   10.80    2.60
  13 -21   2    4.70    2.40
  13 -21   2    7.20    2.30
   8  13   2    9.20    3.10
 -13  22  -2    4.20    2.40
  22  -9  -2    1.00    1.10
   9  13   2    6.60    2.40
   9  13   2    2.80    2.50
  13 -22   2    3.20    1.80
  13 -22   2    5.60    2.80
 -13  23  -2    4.00    2.40
  23 -10  -2    2.50    1.10
  10  13   2    1.90    2.00
  13 -23   2   -0.20    1.40
  10  13   2    2.90    1.80
  13 -23   2    4.70    2.30
 -13  24  -2    6.30    2.90
  24 -11  -2    2.20    1.40
 -13  24  -2    7.50    2.50
  11  13   2    1.40    2.00
  11  13   2    1.90    2.20
  13 -24   2    4.20    2.50
  25 -12  -2    9.60    2.00
 -13  25  -2   11.50    3.70
  12  13   2   12.80    3.30
  12  13   2    9.60    3.40
  13 -25   2    9.10    3.30
 -13  26  -2   -0.70    2.40
  26 -13  -2   -0.10    1.10
 -13 -13  -2   -4.10    1.30
  13  13   2   -4.50    1.70
  13  13   2   -2.90    1.80
  13 -26   2   -1.80    2.80
  26 -14  -2   11.40    2.30
 -12  26  -2    8.00    3.30
  26 -14  -2    7.20    2.10
  14  12   2   14.90    3.50
  12 -26   2    0.30    2.90
  14  12   2    6.70    3.10
 -11  25  -2    5.60    2.70
  25 -14  -2    6.30    2.00
  14  11   2    6.40    2.10
  11 -25   2    0.30    1.90
  14  11   2    1.80    1.80
 -14 -10  -2    4.40    1.80
 -10  24  -2    6.30    3.10
  14  10   2    5.20    3.00
  10 -24   2   11.10    3.30
  14  10   2   11.20    3.00
  -9  23  -2   -3.70    1.70
  -9  23  -2    3.80    2.00
 -14  -9  -2    1.70    1.40
  14   9   2    2.20    1.90
  14   9   2    4.20    2.70
   9 -23   2   -1.80    1.70
 -14  -8  -2   26.90    2.90
  -8  22  -2   30.90    5.00
  22 -14  -2   29.20    3.80
  -8  22  -2   29.70    5.60
   8 -22   2   23.00    4.30
  14   8   2   32.00    5.30
  14   8   2   35.20    4.40
   8 -22   2   33.50    4.70
  -7  21  -2   28.10    5.50
  -7  21  -2   18.40    3.60
  21 -14  -2   25.20    3.50
 -14  -7  -2   25.00    2.60
   7 -21   2   21.50    4.30
  14   7   2   20.20    4.20
  14   7   2   27.10    3.80
  -6  20  -2    1.80    2.10
 -14  -6  -2    1.50    1.00
  -6  20  -2    2.10    2.10
  20 -14  -2    2.50    1.40
   6 -20   2    3.50    2.40
  14   6   2    2.30    1.60
  14   6   2    3.90    2.00
 -14  -5  -2   17.20    2.10
  -5  19  -2   17.30    3.90
  19 -14  -2   20.00    3.20
  -5  19  -2   24.60    4.60
  14   5   2   25.30    2.90
  14   5   2   20.80    4.00
   5 -19   2   17.70    3.80
 -14  -4  -2    2.10    1.00
  -4  18  -2    6.40    2.80
  -4  18  -2    0.80    1.90
  18 -14  -2    1.50    1.40
   4 -18   2    0.10    1.90
  14   4   2    2.10    1.20
  14   4   2    1.70    1.30
  14   4   2    1.50    1.60
 -14  -3  -2   37.90    2.50
  -3  17  -2   42.10    5.80
  -3  17  -2   34.90    4.90
  17 -14  -2   36.30    3.90
  14   3   2   39.30    3.00
   3 -17   2   37.90    5.30
  14   3   2   34.40    2.90
  14   3   2   43.00    4.60
  16 -14  -2    9.10    2.40
  -2  16  -2    5.60    2.70
  -2  16  -2    5.70    2.30
  -2  16  -2   11.50    3.10
  14   2   2    6.50    2.20
  14   2   2    9.00    1.70
   2 -16   2    6.50    2.80
 -16  14   2    7.10    1.10
   2 -16   2    7.90    2.10
  -1  15  -2    2.40    2.10
  15 -14  -2    0.10    1.40
  -1  15  -2    3.40    1.90
  -1  15  -2    2.90    2.40
  14   1   2    4.60    1.70
 -15  14   2    3.00    1.10
 -15  14   2    2.30    1.00
 -15  14   2    2.50    0.90
   1 -15   2    0.70    2.10
  14   1   2    1.40    1.00
   1 -15   2    2.50    1.40
   0  14  -2   23.00    4.70
  14 -14  -2   21.50    3.50
   0  14  -2   23.60    3.60
   0  14  -2   24.20    4.20
   0 -14   2   20.20    3.80
 -14  14   2   20.00    2.70
 -14  14   2   25.70    2.40
   0 -14   2   23.10    3.50
  14   0   2   23.70    1.70
 -14  14   2   20.10    2.50
  14   0   2   17.50    2.90
   1  13  -2    1.50    1.70
   1  13  -2    2.90    2.40
   1  13  -2    0.50    2.10
  13 -14  -2    1.40    1.90
 -13  14   2    0.90    1.30
  14  -1   2    0.90    1.10
  14  -1   2    1.10    0.60
 -13  14   2    0.60    1.40
 -13  14   2    0.20    1.80
  -1 -13   2    2.80    2.40
   2  12  -2   13.60    3.80
   2  12  -2   13.70    3.00
   2  12  -2   15.00    3.10
  12 -14  -2   17.20    3.10
  12 -14  -2   15.80    3.30
 -12  14   2   13.90    3.10
 -12  14   2   14.70    2.80
  14  -2   2   14.80    2.10
 -12  14   2   13.40    2.50
  -2 -12   2   17.00    3.40
   3  11  -2   74.79    5.50
   3  11  -2   79.89    6.10
  11 -14  -2   74.99    6.00
  11 -14  -2   75.79    5.90
  -3 -11   2   77.49    5.70
 -11  14   2   72.59    4.90
 -11  14   2   77.49    5.60
  10 -14  -2    9.50    2.90
   4  10  -2    9.90    2.90
  10 -14  -2    6.60    2.90
   4  10  -2    8.40    2.50
  -4 -10   2    6.70    2.40
 -10  14   2    8.80    2.70
 -10  14   2    7.40    2.30
   5   9  -2   20.90    3.70
   5   9  -2   13.70    2.90
   9 -14  -2   16.80    3.70
   9 -14  -2   14.70    3.00
  -9  14   2   19.20    3.70
  -5  -9   2   12.60    2.40
  -9  14   2    9.40    2.50
  -5  -9   2   13.10    2.70
   8 -14  -2  113.69    7.00
   6   8  -2  105.19    6.20
   6   8  -2  107.39    6.00
   8 -14  -2  112.59    7.30
  -8  14   2  110.19    6.40
  -6  -8   2  107.19    5.60
  -8  14   2  115.69    7.50
  14  -6   2  108.09    3.30
  -6  -8   2  115.59    5.50
   7   7  -2    3.40    1.90
   7 -14  -2    1.80    2.30
   7   7  -2    1.70    2.00
  14  -7   2    2.20    1.00
  -7  -7   2    1.00    1.40
  -7  14   2    0.80    2.20
  14  -7   2    2.20    0.80
   8   6  -2    2.70    1.80
   8   6  -2    0.70    1.80
   6 -14  -2    4.40    2.80
  -8  -6   2    0.60    1.20
  14  -8   2    1.10    1.30
  -6  14   2   -0.40    2.40
  14  -8   2    1.80    1.00
   5 -14  -2   61.39    5.60
   9   5  -2   72.49    5.00
   9   5  -2   65.79    4.40
  14  -9   2   68.89    3.90
  -9  -5   2   73.49    4.40
  14  -9   2   65.59    3.50
  -5  14   2   65.29    6.80
  10   4  -2   24.10    2.80
   4 -14  -2   23.40    4.20
  10   4  -2   22.50    3.00
 -10  -4   2   19.90    2.70
  -4  14   2   25.70    4.70
  14 -10   2   24.60    2.60
  14 -10   2   16.80    2.50
   3 -14  -2    7.80    3.10
  11   3  -2    6.50    1.90
  11   3  -2    8.80    1.90
  -3  14   2    9.00    3.50
  14 -11   2    9.50    2.30
  14 -11   2    7.10    1.80
 -11  -3   2    5.50    1.70
  12   2  -2   52.79    3.80
  12   2  -2   49.40    3.20
  14 -12   2   51.29    4.20
  -2  14   2   55.19    6.70
  14 -12   2   49.20    3.80
   1 -14  -2    6.00    2.20
  13   1  -2    4.50    1.20
  13   1  -2    5.80    1.70
 -14  13  -2    5.90    1.10
 -14  13  -2    3.60    1.10
  14 -13   2    4.10    1.70
  14 -13   2    2.80    1.80
  -1  14   2    2.10    2.00
  -1  14   2    5.50    3.30
  14   0  -2    8.50    1.70
 -14  14  -2    8.70    1.60
 -14  14  -2   12.40    1.90
  14   0  -2   10.20    1.50
   0 -14  -2    9.20    2.00
   0  14   2    5.20    2.80
  14 -14   2    8.00    2.40
  14 -14   2    8.90    2.20
   0  14   2    6.40    2.30
  15  -1  -2  313.37    9.30
 -14  15  -2  322.57    9.70
  -1 -14  -2  316.57   11.70
  15  -1  -2  312.67   10.70
 -14  15  -2  328.57    9.60
  15  -1  -2  320.47    8.20
   1  14   2  333.67   12.60
  14 -15   2  321.97   11.70
  14 -15   2  312.07   10.80
   1  14   2  335.67   14.60
 -14  16  -2   17.50    2.60
  16  -2  -2   15.50    2.60
  16  -2  -2   14.00    1.50
 -14  16  -2   17.10    2.60
  -2 -14  -2   18.10    3.10
  16  -2  -2   16.20    2.20
   2  14   2   22.70    3.70
   2  14   2   12.60    3.40
  14 -16   2   19.40    3.50
  14 -16   2   19.90    3.00
  -3 -14  -2   26.90    3.90
  17  -3  -2   24.60    3.10
  17  -3  -2   24.00    1.80
  17  -3  -2   24.20    2.40
 -14  17  -2   27.70    3.10
 -14  17  -2   28.30    3.50
   3  14   2   25.90    4.00
  14 -17   2   30.50    3.60
  14 -17   2   24.70    4.00
   3  14   2   19.70    4.40
  18  -4  -2    3.60    1.40
  -4 -14  -2    6.30    2.10
 -14  18  -2    4.10    1.70
 -14  18  -2    6.40    2.00
  18  -4  -2    7.20    1.10
  18  -4  -2    9.10    1.70
   4  14   2    5.70    2.70
  14 -18   2    8.70    2.90
  14 -18   2    7.70    2.10
   4  14   2   11.60    3.00
  19  -5  -2    4.70    1.40
 -14  19  -2    2.80    1.70
  -5 -14  -2    1.50    1.40
  19  -5  -2    3.90    1.20
  19  -5  -2    4.80    1.00
 -14  19  -2    3.30    1.70
  19  -5  -2    3.50    1.00
  14 -19   2    2.70    1.80
  14 -19   2    0.80    1.70
   5  14   2    0.90    1.60
   5  14   2    5.10    2.60
 -14  20  -2   10.20    2.70
  20  -6  -2    9.10    1.10
  20  -6  -2    9.10    1.70
  20  -6  -2    9.60    1.40
 -14  20  -2   13.90    2.80
  14 -20   2    3.30    1.80
  14 -20   2    7.60    2.60
   6  14   2    6.80    2.70
   6  14   2    9.80    3.00
 -14  21  -2   17.70    3.30
 -14  21  -2   26.20    3.90
  21  -7  -2   21.10    2.60
  21  -7  -2   18.10    1.90
  14 -21   2   17.60    3.90
   7  14   2   17.10    3.70
   7  14   2   19.50    4.50
  14 -21   2   21.70    3.70
 -14  22  -2    4.90    2.70
  22  -8  -2    6.80    1.50
   8  14   2    2.90    2.70
   8  14   2    3.30    2.30
  14 -22   2    8.20    2.90
  14 -22   2    8.80    2.40
 -14  23  -2    3.40    2.20
  23  -9  -2    4.90    1.50
 -14  23  -2    1.30    2.00
   9  14   2    4.90    2.40
   9  14   2   -1.00    1.90
  14 -23   2    2.60    1.80
  14 -23   2   -1.50    1.90
 -14  24  -2    4.90    2.60
 -14  24  -2   -0.50    1.80
  24 -10  -2    0.80    1.00
  10  14   2   -1.10    2.00
  14 -24   2   -1.60    2.00
  10  14   2    1.50    2.20
 -11 -14  -2    0.40    1.30
 -14  25  -2   -1.10    2.10
 -14  25  -2   -2.00    1.90
  25 -11  -2   -0.60    1.10
  11  14   2    7.20    2.50
  14 -25   2    0.40    1.70
  11  14   2    2.70    2.00
 -14  26  -2    8.10    3.40
 -12 -14  -2    1.40    2.10
  26 -12  -2    3.60    1.50
  14 -26   2   -1.20    2.20
  26 -15  -2   12.10    2.50
 -11  26  -2    8.80    3.60
  26 -15  -2   17.90    2.90
  15  11   2    9.90    2.50
  15  11   2   12.40    3.80
  11 -26   2   10.40    3.50
  25 -15  -2   23.90    3.40
 -10  25  -2   14.70    4.50
 -15 -10  -2   11.00    2.40
  10 -25   2   13.30    3.80
  15  10   2   12.20    3.20
  15  10   2   18.50    4.40
  24 -15  -2   26.20    3.70
 -15  -9  -2   15.00    2.70
  -9  24  -2   23.40    5.10
  15   9   2   15.90    3.30
  15   9   2   17.40    4.50
   9 -24   2   13.80    4.00
  -8  23  -2   -1.00    2.10
 -15  -8  -2    3.50    1.50
   8 -23   2    2.90    2.30
  15   8   2    1.90    1.90
  15   8   2    0.90    1.80
  22 -15  -2   11.60    2.70
 -15  -7  -2   12.00    2.20
  -7  22  -2    8.00    3.80
  -7  22  -2    9.70    2.90
   7 -22   2    5.00    3.00
  15   7   2   10.90    2.60
  15   7   2   10.10    2.90
   7 -22   2    5.30    2.30
  -6  21  -2   11.30    3.10
  21 -15  -2   12.80    2.60
  -6  21  -2    4.90    2.60
 -15  -6  -2   11.50    2.10
  15   6   2   11.90    3.30
  15   6   2   12.40    2.70
   6 -21   2    6.90    2.80
  20 -15  -2   19.40    3.20
  -5  20  -2   16.80    3.60
 -15  -5  -2   19.90    2.50
  -5  20  -2   20.00    4.80
   5 -20   2   20.80    4.30
  15   5   2   17.70    2.80
  15   5   2   15.20    3.40
  19 -15  -2   34.90    3.80
  -4  19  -2   44.90    6.00
 -15  -4  -2   30.70    2.60
  -4  19  -2   34.20    5.30
  15   4   2   39.60    3.40
   4 -19   2   29.30    4.60
  15   4   2   33.50    4.80
  -3  18  -2    2.50    2.20
  -3  18  -2    4.50    2.00
  18 -15  -2    0.00    1.40
  15   3   2    1.30    1.40
  15   3   2   -0.40    0.90
   3 -18   2   -0.50    1.70
  15   3   2    1.00    1.00
  -2  17  -2    1.90    2.00
  17 -15  -2    5.40    1.80
  -2  17  -2    2.90    2.30
  15   2   2    4.40    1.20
   2 -17   2    6.10    2.30
  15   2   2    5.20    1.80
  15   2   2    3.20    1.20
  -1  16  -2    4.70    2.00
  -1  16  -2    4.70    2.60
  16 -15  -2    8.40    2.30
  -1  16  -2    4.90    2.40
  15   1   2    4.90    1.10
 -16  15   2    4.80    1.10
  15   1   2    3.90    1.60
 -16  15   2    3.10    1.00
   1 -16   2    7.70    2.20
 -16  15   2    5.60    1.20
   1 -16   2    5.80    2.40
   0  15  -2   13.00    3.90
   0  15  -2   13.10    3.00
  15 -15  -2   10.60    2.60
  15 -15  -2   14.10    3.00
   0  15  -2    5.80    2.20
   0 -15   2   10.90    2.90
  15   0   2   10.50    2.30
 -15  15   2   10.50    1.80
   0 -15   2    8.90    2.30
 -15  15   2   12.10    1.80
 -15  15   2    9.90    1.90
  15   0   2   11.10    1.30
   1  14  -2    4.40    2.80
   1  14  -2    9.80    3.00
  14 -15  -2    9.80    2.70
  14 -15  -2    7.90    2.40
   1  14  -2    7.20    2.20
 -14  15   2    6.50    1.60
  -1 -14   2    5.40    1.70
 -14  15   2    9.70    1.90
  15  -1   2    8.50    1.00
  15  -1   2   11.20    2.00
 -14  15   2    7.40    2.00
  -1 -14   2    3.70    2.30
   2  13  -2   19.40    4.00
   2  13  -2   23.60    4.60
  13 -15  -2   19.00    3.40
  13 -15  -2   25.10    3.80
   2  13  -2   16.20    3.10
 -13  15   2   23.60    3.30
 -13  15   2   18.60    2.80
  15  -2   2   20.30    2.40
  -2 -13   2   11.90    3.00
 -13  15   2   23.60    3.10
  -2 -13   2   22.00    3.40
  12 -15  -2   16.70    3.30
  12 -15  -2   21.70    3.70
   3  12  -2   27.40    4.50
   3  12  -2   21.30    3.40
   3  12  -2   23.00    5.00
 -12  15   2   22.60    3.10
 -12  15   2   23.90    3.30
  -3 -12   2   17.70    2.70
  15  -3   2   23.50    2.10
  -3 -12   2   17.80    3.20
   4  11  -2   16.10    3.00
   4  11  -2   17.60    3.30
   4  11  -2   16.90    3.90
  11 -15  -2   20.60    3.60
  11 -15  -2   14.70    3.10
  15  -4   2   15.40    1.60
 -11  15   2   13.70    2.70
  -4 -11   2   16.80    3.00
 -11  15   2   14.70    2.90
  -4 -11   2   17.90    3.20
   5  10  -2   58.79    4.80
  10 -15  -2   67.89    6.00
   5  10  -2   63.89    5.50
  10 -15  -2   64.09    5.40
 -10  15   2   58.29    4.70
  -5 -10   2   61.69    4.30
 -10  15   2   66.29    5.80
  -5 -10   2   59.99    4.70
   6   9  -2    8.20    2.20
   9 -15  -2    7.30    2.90
   9 -15  -2    7.00    2.40
   6   9  -2    6.60    2.40
  15  -6   2    7.60    0.90
  -6  -9   2    9.00    2.30
  -9  15   2    4.40    2.70
  -9  15   2    5.10    1.60
   7   8  -2    2.20    2.10
   8 -15  -2    1.20    2.50
   8 -15  -2   -0.90    1.40
   7   8  -2    1.00    1.60
  15  -7   2    2.00    0.80
  -8  15   2   -0.40    2.20
  -7  -8   2    1.80    1.50
   8   7  -2   52.29    4.60
   8   7  -2   61.19    4.40
   7 -15  -2   56.49    5.70
  15  -8   2   55.99    2.90
  -8  -7   2   54.99    4.10
  -7  15   2   50.79    6.00
  15  -8   2   49.10    2.80
   9   6  -2    6.10    1.90
   9   6  -2    7.70    2.30
   6 -15  -2    8.40    2.90
  15  -9   2    4.70    1.50
  15  -9   2    4.30    1.20
  -9  -6   2    4.40    1.50
  -6  15   2    4.30    2.60
  10   5  -2    2.90    1.90
  10   5  -2    1.30    1.30
   5 -15  -2   -0.30    2.30
  -5  15   2    0.10    2.40
  15 -10   2    0.50    1.40
 -10  -5   2    2.10    1.30
  15 -10   2    2.30    1.20
  11   4  -2  142.79    6.40
   4 -15  -2  135.39    8.20
  11   4  -2  142.59    6.00
   4 -15  -2  145.09    8.30
 -11  -4   2  141.39    6.20
  -4  15   2  143.89    9.30
  15 -11   2  142.59    5.60
  -4  15   2  141.69    9.00
  15 -11   2  141.19    6.10
  12   3  -2   18.60    2.60
  12   3  -2   15.60    2.20
   3 -15  -2   13.60    2.60
  -3  15   2   17.00    3.40
  15 -12   2   22.10    3.10
  15 -12   2   18.20    2.50
 -12  -3   2   15.30    2.50
  -3  15   2   13.80    3.80
  13   2  -2   21.60    2.80
  13   2  -2   17.60    2.10
   2 -15  -2   17.10    2.80
  -2  15   2   28.60    5.20
  -2  15   2   22.70    3.60
  15 -13   2   19.90    3.00
  15 -13   2   22.30    2.80
  14   1  -2  277.47    8.00
 -15  14  -2  279.97    7.30
  14   1  -2  293.07    9.10
 -15  14  -2  281.87    7.10
   1 -15  -2  284.37   11.10
 -15  14  -2  278.77    7.30
  14   1  -2  268.97   10.50
  15 -14   2  275.47    9.50
  -1  15   2  279.37   13.30
  -1  15   2  286.17   11.60
  15 -14   2  290.77   10.50
  15   0  -2   26.40    2.80
 -15  15  -2   25.00    2.30
 -15  15  -2   28.90    2.40
   0 -15  -2   26.30    3.80
  15   0  -2   22.20    3.30
  15   0  -2   25.70    2.20
   0  15   2   26.50    4.20
   0  15   2   21.10    4.10
  15 -15   2   23.90    3.50
  15 -15   2   33.70    3.50
  16  -1  -2   13.40    1.70
  16  -1  -2   13.20    2.50
 -15  16  -2   13.60    2.10
 -15  16  -2   15.30    2.20
  -1 -15  -2   11.50    2.50
  16  -1  -2   14.80    2.20
  15 -16   2   11.50    2.80
  15 -16   2    9.90    2.20
   1  15   2   11.10    3.00
   1  15   2   12.00    3.10
  17  -2  -2   12.10    1.50
  17  -2  -2    8.10    1.70
  17  -2  -2    7.80    2.10
  -2 -15  -2    8.20    2.20
 -15  17  -2    6.10    1.80
 -15  17  -2    8.60    1.90
   2  15   2   12.50    3.70
   2  15   2    9.50    2.60
  15 -17   2    9.80    2.60
  15 -17   2    8.70    2.20
 -15  18  -2    1.60    1.50
  18  -3  -2    2.00    0.90
  18  -3  -2    3.10    1.60
 -15  18  -2    3.60    1.60
  -3 -15  -2    0.80    1.20
  18  -3  -2    2.20    1.20
   3  15   2    4.90    2.40
  15 -18   2    6.70    2.50
  15 -18   2    4.10    1.70
   3  15   2    2.90    2.30
 -15  19  -2    3.00    1.70
  19  -4  -2    1.60    0.90
  19  -4  -2    0.90    1.20
  19  -4  -2    0.50    0.70
 -15  19  -2    4.10    1.90
  15 -19   2    3.30    2.30
   4  15   2    1.10    1.70
   4  15   2    4.70    2.80
  15 -19   2    1.90    1.60
  20  -5  -2   37.30    2.90
 -15  20  -2   39.10    3.90
  20  -5  -2   32.20    2.20
  20  -5  -2   39.10    2.90
 -15  20  -2   34.40    3.90
  20  -5  -2   34.70    2.30
   5  15   2   32.70    5.90
   5  15   2   40.50    5.30
  15 -20   2   43.40    5.10
  15 -20   2   28.40    3.90
  21  -6  -2    0.10    1.00
  21  -6  -2    0.80    0.80
 -15  21  -2   -0.90    1.30
 -15  21  -2    2.70    1.60
  15 -21   2   -1.10    1.80
  15 -21   2   -0.60    1.60
   6  15   2    0.20    1.70
   6  15   2   -0.90    1.70
 -15  22  -2    1.60    2.00
  22  -7  -2    1.40    0.90
  22  -7  -2    4.20    1.20
   7  15   2    2.60    2.30
   7  15   2   -2.20    1.40
  15 -22   2   -0.40    1.50
  15 -22   2    5.00    2.40
  23  -8  -2    5.50    1.40
  -8 -15  -2    6.70    2.40
 -15  23  -2   10.40    3.10
   8  15   2   10.00    2.60
   8  15   2    3.40    2.60
  15 -23   2    3.70    2.20
  15 -23   2   10.00    3.20
  24  -9  -2    2.20    1.20
 -15  24  -2   -0.70    2.00
 -15  24  -2    1.30    1.90
  -9 -15  -2    2.50    1.80
  15 -24   2    2.20    2.30
   9  15   2   -2.20    1.70
   9  15   2    5.50    2.40
 -15  25  -2    1.70    2.10
  25 -10  -2    0.50    1.20
 -10 -15  -2    0.90    1.50
 -15  25  -2    6.30    2.80
  10  15   2    0.00    2.00
  15 -25   2    2.10    1.90
  10  15   2    3.20    2.70
 -11 -15  -2   -1.00    1.70
 -15  26  -2    1.30    2.30
  26 -11  -2    4.60    1.50
  15 -26   2    0.20    2.10
  11  15   2    3.60    2.40
 -16  -9  -2    0.50    1.50
  -9  25  -2    0.00    2.30
  25 -16  -2    5.80    2.10
  16   9   2   -1.80    1.80
   9 -25   2    2.00    2.30
  16   9   2    7.20    2.90
  -8  24  -2    3.60    2.80
 -16  -8  -2    9.00    2.20
  24 -16  -2   10.40    2.60
   8 -24   2    5.40    2.90
  16   8   2   12.40    3.50
  16   8   2   11.80    2.90
  -7  23  -2    0.20    2.40
  23 -16  -2    9.40    2.20
  23 -16  -2    3.00    2.00
 -16  -7  -2    4.00    1.50
  16   7   2    7.80    2.90
  16   7   2    8.70    2.30
   7 -23   2    7.60    3.20
  -6  22  -2    1.70    2.50
  -6  22  -2    0.30    2.10
  22 -16  -2    3.00    2.10
  22 -16  -2    8.00    2.20
 -16  -6  -2   -0.30    1.00
   6 -22   2    1.70    2.20
  16   6   2    2.70    2.30
  16   6   2    6.70    2.00
  21 -16  -2    1.80    1.80
  21 -16  -2    3.60    1.80
 -16  -5  -2    3.50    1.30
  -5  21  -2    2.40    1.60
  -5  21  -2   -1.00    1.60
   5 -21   2    4.00    2.70
  16   5   2    3.30    2.00
  16   5   2    4.30    1.70
  20 -16  -2    6.20    2.40
  -4  20  -2    1.90    1.90
  20 -16  -2    8.30    2.50
  16   4   2    7.50    2.60
   4 -20   2    4.20    2.40
  16   4   2    3.50    1.60
  19 -16  -2   20.00    3.60
  19 -16  -2   11.90    2.80
  -3  19  -2   22.00    4.40
  -3  19  -2   17.20    4.10
  16   3   2   15.80    2.40
   3 -19   2   12.60    3.40
  16   3   2   15.20    3.10
  -2  18  -2   24.90    4.70
  18 -16  -2   29.90    4.10
  -2  18  -2   30.50    5.00
  18 -16  -2   28.00    4.00
   2 -18   2   28.40    4.60
  16   2   2   33.90    4.50
  16   2   2   26.90    2.60
  17 -16  -2    4.60    2.10
  -1  17  -2    0.70    1.80
  -1  17  -2    1.60    1.90
  17 -16  -2    2.40    1.80
 -17  16   2    0.60    0.70
 -17  16   2    2.70    0.90
  16   1   2    3.30    1.00
   1 -17   2    3.30    2.00
  16   1   2    2.50    1.40
 -17  16   2    1.60    0.80
  16 -16  -2   12.60    2.70
   0  16  -2   10.40    2.80
   0  16  -2    6.00    2.50
  16 -16  -2   12.90    2.90
   0  16  -2   13.50    3.50
  16   0   2   11.10    2.50
 -16  16   2   10.70    1.80
   0 -16   2   10.10    2.90
 -16  16   2   12.00    1.80
 -16  16   2    9.50    1.80
   1  15  -2   25.30    4.90
  15 -16  -2   24.50    3.90
  15 -16  -2   22.50    3.80
   1  15  -2   16.00    3.10
   1  15  -2   25.90    4.20
  -1 -15   2   22.00    3.70
  16  -1   2   22.80    2.90
 -15  16   2   18.40    2.60
  -1 -15   2   15.50    2.60
 -15  16   2   24.00    2.60
 -15  16   2   16.80    2.30
   2  14  -2    6.80    2.60
  14 -16  -2    5.50    2.30
   2  14  -2    4.80    2.00
  14 -16  -2    6.00    2.40
   2  14  -2    4.70    2.70
 -14  16   2    7.30    1.80
  16  -2   2    4.40    1.50
 -14  16   2    6.30    1.90
  -2 -14   2    5.40    1.90
  -2 -14   2    4.60    2.20
 -14  16   2    2.00    1.10
   3  13  -2   23.00    4.50
   3  13  -2   17.70    3.20
  13 -16  -2   26.10    4.00
  13 -16  -2   20.60    3.60
   3  13  -2   20.40    3.50
 -13  16   2   19.70    3.10
 -13  16   2   21.80    3.00
  -3 -13   2   16.90    2.80
  16  -3   2   23.40    2.30
  -3 -13   2   20.50    3.40
 -13  16   2   19.00    3.30
  12 -16  -2    5.40    2.10
   4  12  -2    9.80    2.60
   4  12  -2   10.90    3.30
  12 -16  -2   10.90    2.90
   4  12  -2    9.50    2.50
  16  -4   2    7.40    1.30
  -4 -12   2   10.70    2.60
 -12  16   2    9.00    2.20
 -12  16   2    8.90    2.40
  -4 -12   2    9.80    2.20
   5  11  -2   16.30    3.00
  11 -16  -2   11.70    3.00
  11 -16  -2   14.10    3.10
   5  11  -2   11.00    2.80
   5  11  -2    9.80    2.70
  -5 -11   2   13.50    2.30
 -11  16   2   11.80    2.90
 -11  16   2   18.10    2.90
  -5 -11   2   12.70    2.70
   6  10  -2   10.50    2.80
  10 -16  -2   10.70    2.90
  10 -16  -2    7.90    2.10
   6  10  -2    8.00    2.20
   6  10  -2    5.90    2.50
 -10  16   2    8.00    2.60
 -10  16   2   11.30    2.50
  -6 -10   2    9.40    2.00
  -6 -10   2    9.50    2.20
   9 -16  -2   70.29    6.00
   7   9  -2   64.59    5.30
   7   9  -2   76.79    5.20
   7   9  -2   72.19    6.80
   9 -16  -2   74.89    5.80
  -9  16   2   70.39    5.20
  16  -7   2   71.59    2.70
  -9  16   2   73.29    6.20
  -7  -9   2   67.39    4.50
  16  -7   2   66.99    2.50
   8   8  -2   16.50    3.20
   8   8  -2   18.00    2.90
   8 -16  -2   11.20    3.20
   8 -16  -2    7.90    1.90
  -8  16   2   14.00    3.60
  16  -8   2   14.40    1.60
  -8  16   2   15.90    3.10
  16  -8   2   14.20    1.50
  -8  -8   2   11.40    2.20
   7 -16  -2    1.20    2.10
   9   7  -2    3.20    1.60
   9   7  -2    3.20    1.90
   7 -16  -2    4.10    1.80
  -7  16   2    1.50    2.20
  16  -9   2    2.70    0.90
  -7  16   2    2.20    1.40
  16  -9   2    2.90    1.20
  -9  -7   2    3.50    1.40
   6 -16  -2   10.80    2.40
   6 -16  -2   15.90    3.60
  10   6  -2   17.10    2.90
  10   6  -2   22.80    3.10
  -6  16   2   10.50    3.30
 -10  -6   2   18.70    2.70
  16 -10   2   22.10    2.60
  16 -10   2   15.70    1.90
  -6  16   2   20.30    3.50
  11   5  -2   16.40    2.60
   5 -16  -2    7.70    2.00
  11   5  -2   13.60    3.20
   5 -16  -2   10.40    3.10
  11   5  -2   14.90    2.50
 -11  -5   2    9.70    1.90
  -5  16   2   12.60    2.90
  -5  16   2   14.30    3.50
  16 -11   2   13.10    2.10
  16 -11   2   15.30    2.00
  12   4  -2   10.20    1.90
   4 -16  -2   11.20    3.00
   4 -16  -2    7.50    2.20
  12   4  -2    8.90    2.60
  12   4  -2    6.30    1.90
  16 -12   2   10.10    1.90
  16 -12   2   10.00    2.20
  -4  16   2    7.80    2.80
  -4  16   2    4.30    2.00
 -12  -4   2    7.80    1.70
   3 -16  -2   73.49    5.70
  13   3  -2   73.59    5.70
  13   3  -2   76.49    4.10
  13   3  -2   79.19    4.80
 -13  -3   2   76.89    4.60
  -3  16   2   80.79    5.90
  -3  16   2   81.79    7.40
  16 -13   2   88.69    5.20
  16 -13   2   77.59    4.50
   2 -16  -2   37.10    4.10
  14   2  -2   41.20    4.40
  14   2  -2   35.20    3.20
  14   2  -2   37.10    2.80
  16 -14   2   32.40    3.20
  16 -14   2   32.80    3.70
  -2  16   2   28.90    4.30
  -2  16   2   40.90    5.90
 -16  15  -2    3.30    0.80
  15   1  -2    3.80    1.70
 -16  15  -2    1.90    0.70
 -16  15  -2    1.60    0.60
  15   1  -2    3.00    1.40
  15   1  -2    1.80    1.10
   1 -16  -2    1.50    1.50
  16 -15   2    4.40    1.50
  -1  16   2    4.20    1.80
  -1  16   2    3.20    2.30
  16 -15   2    2.60    1.70
 -16  16  -2   32.00    2.60
   0 -16  -2   35.50    4.20
 -16  16  -2   39.80    2.70
  16   0  -2   32.40    3.60
  16   0  -2   34.40    2.50
  16   0  -2   38.10    3.00
 -16  16  -2   38.70    2.60
  16 -16   2   34.90    3.40
   0  16   2   37.90    5.10
   0  16   2   36.70    5.80
  16 -16   2   32.90    4.30
 -16  17  -2    2.00    1.00
  17  -1  -2    1.20    1.40
  17  -1  -2    2.70    1.30
 -16  17  -2    1.80    1.10
  17  -1  -2    3.20    1.00
   1  16   2    0.60    1.70
   1  16   2    0.10    1.80
  16 -17   2    1.00    1.60
  16 -17   2    3.20    1.40
 -16  18  -2    3.60    1.40
 -16  18  -2    5.70    1.60
  18  -2  -2    5.90    1.20
  18  -2  -2    6.20    1.50
  18  -2  -2    7.50    2.10
   2  16   2    3.00    2.60
  16 -18   2    5.20    2.40
   2  16   2    4.40    2.20
  16 -18   2    1.50    1.40
  19  -3  -2   37.90    3.50
 -16  19  -2   32.00    3.70
  19  -3  -2   35.40    2.90
  19  -3  -2   36.70    2.30
 -16  19  -2   37.20    3.40
   3  16   2   29.30    4.90
   3  16   2   38.70    5.40
  16 -19   2   42.70    4.90
  16 -19   2   29.20    4.10
 -16  20  -2    0.70    1.40
  20  -4  -2    1.10    1.20
  20  -4  -2    1.00    0.70
 -16  20  -2    0.10    1.20
  20  -4  -2    0.80    1.00
  16 -20   2    0.40    1.30
   4  16   2    1.90    2.20
  16 -20   2   -0.50    1.70
   4  16   2   -2.50    1.30
  21  -5  -2    1.00    0.90
 -16  21  -2    5.10    1.90
  21  -5  -2   -0.60    0.90
  21  -5  -2    0.20    0.80
  21  -5  -2    0.30    1.00
 -16  21  -2    1.80    1.40
   5  16   2    0.80    2.00
  16 -21   2    3.90    2.20
   5  16   2    0.90    2.10
  16 -21   2    0.60    1.70
  -6 -16  -2    1.00    1.40
 -16  22  -2   -2.70    1.30
  22  -6  -2    0.60    1.00
 -16  22  -2   -0.40    1.40
  22  -6  -2   -0.30    0.80
  16 -22   2    3.80    2.00
   6  16   2   -0.70    2.00
   6  16   2   -1.00    1.70
  16 -22   2   -0.40    1.80
  23  -7  -2    3.00    1.10
 -16  23  -2    3.40    2.20
  23  -7  -2    0.70    0.90
  -7 -16  -2    3.70    2.00
   7  16   2   -1.70    1.80
  16 -23   2    1.50    2.30
   7  16   2    4.00    2.80
  16 -23   2   -1.30    1.80
  24  -8  -2    7.20    1.50
 -16  24  -2    6.20    2.40
  -8 -16  -2    4.80    1.90
   8  16   2    5.60    2.50
   8  16   2    0.60    2.00
  16 -24   2    3.20    2.40
  25  -9  -2    4.30    1.40
  -9 -16  -2   10.20    2.90
 -16  25  -2    4.30    2.70
 -16  25  -2   11.50    3.00
   9  16   2    9.70    3.30
  16 -25   2    8.90    3.60
 -17  -8  -2    2.60    1.50
  -8  25  -2    2.70    2.50
  25 -17  -2    9.90    2.30
  17   8   2    4.90    2.10
   8 -25   2    6.10    3.30
  17   8   2    5.60    2.80
  24 -17  -2   15.30    3.00
  -7  24  -2   16.20    4.30
 -17  -7  -2    8.70    2.20
  17   7   2   11.20    3.50
  17   7   2   17.40    3.10
   7 -24   2    7.20    2.90
 -17  -6  -2    4.20    1.50
  -6  23  -2    8.40    3.40
  23 -17  -2    6.20    2.20
  23 -17  -2    3.90    2.20
   6 -23   2    6.30    3.00
  17   6   2    5.60    2.10
  17   6   2   -0.80    1.60
  22 -17  -2    1.90    1.70
  22 -17  -2   -0.60    1.40
  -5  22  -2   -1.90    1.60
  17   5   2    3.50    2.10
   5 -22   2   -1.60    1.90
  17   5   2    1.70    1.40
  -4  21  -2    3.90    2.40
  -4  21  -2    7.50    3.20
  21 -17  -2    3.70    2.00
  21 -17  -2    8.20    2.60
  17   4   2    3.30    1.90
   4 -21   2    6.50    3.60
   4 -21   2    1.10    2.00
  17   4   2    4.40    1.80
  20 -17  -2    4.60    2.10
  -3  20  -2    3.40    2.40
  20 -17  -2    2.50    1.90
  -3  20  -2    3.70    2.30
  17   3   2    1.20    1.20
  17   3   2    4.00    2.00
   3 -20   2    5.10    2.50
  19 -17  -2    3.20    1.90
  19 -17  -2    4.20    2.00
[truncated: 2,662,121 more chars]
